# Supplementary material for: Neuroinflammation mediates noise-induced synaptic imbalance and tinnitus in rodent models
Source: PLoS Biol. 2019 Jun 18;17(6):e3000307. doi: 10.1371/journal.pbio.3000307 (PMC6581239; doi:10.1371/journal.pbio.3000307)
Supplement: S1 Data — This file contains individual numerical values used to generate figures in this manuscript. (XLSX) [file pbio.3000307.s001.xlsx]

## Sheet: Figure 1A
		Left ear												right ear
	Frequency (kHz)	4	5	7	8	10	14	16	20	28	32			4	5	7	8	10	14	16	20	28	32
Before	Average	33.75	27.5	25	26.25	18.75	18.75	17.5	21.25	27.5	30			26.25	23.75	21.25	18.75	17.5	15	16.25	22.5	22.5	21.25
	ABR #1	35	30	20	20	20	15	15	20	30	35			25	25	20	20	20	15	15	25	25	20
	ABR #2	25	20	20	30	15	20	15	20	25	20			30	25	20	15	15	15	15	20	20	15
	ABR #3	45	30	30	25	20	20	20	20	30	35			25	20	20	20	15	15	20	25	25	25
	ABR #4	30	30	30	30	20	20	20	25	25	30			25	25	25	20	20	15	15	20	20	25
20 min	Average	68.75	68.75	68.75	70	67.5	68.75	68.75	68.75	70	70			28.75	28.75	30	27.5	21.25	23.75	26.25	27.5	36.25	46.25
	ABRl #5	70	70	70	70	70	70	70	70	70	70			40	40	40	30	30	25	30	35	40	45
	ABRl #6	70	70	70	70	70	70	70	70	70	70			30	30	30	30	20	30	25	30	45	60
	ABRl #7	65	65	65	70	65	70	70	70	70	70			25	25	25	25	20	20	30	25	25	35
	ABRl #8	70	70	70	70	65	65	65	65	70	70			20	20	25	25	15	20	20	20	35	45
0.5 d	Average	67.5	67.5	63.75	63.75	61.25	66.25	62.5	66.25	70	70			32.5	28.75	33.75	33.75	37.5	42.5	37.5	36.25	38.75	37.5
	ABR #1	70	70	60	60	60	65	65	65	70	70			25	20	25	25	35	45	30	30	25	30
	ABR #2	70	70	70	70	70	70	70	70	70	70			30	30	30	35	40	45	45	35	30	25
	ABR #3	60	60	60	60	50	65	50	60	70	70			40	35	45	40	35	35	40	40	60	55
	ABR #4	70	70	65	65	65	65	65	70	70	70			35	30	35	35	40	45	35	40	40	40
1d	Average	70	70	66.25	67.5	63.75	67.5	63.75	67.5	70	70			26.25	23.75	25	22.5	26.25	32.5	27.5	27.5	25	21.25
	ABR #1	70	70	70	70	70	70	70	70	70	70			20	20	20	20	25	35	25	30	20	20
	ABR #2	70	70	70	70	70	70	70	70	70	70			30	30	30	25	40	45	40	35	30	25
	ABR #3	70	70	60	60	50	60	50	60	70	70			25	20	25	20	15	15	15	20	25	20
	ABR #4	70	70	65	70	65	70	65	70	70	70			30	25	25	25	25	35	30	25	25	20
3d	Average	70	70	67.5	68.75	61.25	66.25	65	62.5	70	70			28.75	26.25	22.5	21.25	21.25	26.25	26.25	25	23.75	23.75
	ABR #1	70	70	70	70	65	70	70	70	70	70			25	20	20	20	20	25	25	25	25	20
	ABR #2	70	70	70	70	65	70	70	65	70	70			30	25	25	20	20	35	35	35	25	20
	ABR #3	70	70	65	65	50	60	55	55	70	70			30	30	25	20	20	20	20	15	20	30
	ABR #4	70	70	65	70	65	65	65	60	70	70			30	30	20	25	25	25	25	25	25	25
10d	Average	68.75	66.25	67.5	62.5	61.25	67.5	66.25	65	70	70			25	26.25	21.25	21.25	18.75	22.5	22.5	31.25	32.5	31.25
	ABR #1	70	70	70	70	65	70	70	70	70	70			25	25	20	20	15	20	20	30	30	30
	ABR #2	70	70	70	65	65	70	70	70	70	70			20	20	20	20	15	15	15	20	20	15
	ABR #3	65	60	65	55	50	65	60	60	70	70			30	30	20	20	20	30	30	45	45	45
	ABR #4	70	65	65	60	65	65	65	60	70	70			25	30	25	25	25	25	25	30	35	35

## Sheet: Figure 1 B-F
Figure 1B
Mouse ID	GOI-TNF-a	HKG-18S	ΔCt	Average	Mean	Average	ΔΔCt	2(-ΔΔCt)	Mean	Average	n	S.E.
Cont11_A1L	34.4584	13.0702	21.2989	20.6734	20.3111	20.4629	0.987801	0.504246	0.852151	1.11256	7	0.130859		Mean	A1L	A1R
Cont11_A1L	33.2075	12.7382	20.048				-0.263102	1.20006						Control	1.11256	1.16836
Cont12_A1L	34.0585	13.2514	20.899	20.5778			0.587886	0.665317	0.851925					12h	18.5402	12.4157
Cont12_A1L	33.416	12.9721	20.2565				-0.0545483	1.03853						1d	5.43463	5.10348
Cont13_A1L	34.0701	13.3507	20.9106	20.9106			0.599529	0.659969	0.659969					3d	2.91791	2.45427
Cont13_A1L	34.0701	13.3295	20.9106				0.599529	0.659969						10d	5.03371	4.37782
Cont14_A1L	32.1059	14.5357	18.9464	19.8992			-1.36466	2.57515	1.63126
Cont14_A1L	34.0114	14.3008	20.8519				0.540834	0.687373						SE	A1L	A1R
Cont21_A1L	32.8868	12.4107	19.7273	19.8137			-0.583788	1.49878	1.41419					Control	0.130859	0.216006
Cont21_A1L	33.0596	14.0608	19.9001				-0.411001	1.32961						12h	1.91363	1.14572
Cont22_A1L	33.1618	11.6882	20.0023	19.9918			-0.308795	1.23867	1.24771					1d	0.651805	0.488563
Cont22_A1L	33.1409	12.2056	19.9814				-0.329689	1.25674						3d	0.47112	0.134113
Cont31_A1L	33.9844	13.167	20.7487	20.0188	20.0188		0.729903	0.602944	1.13074					10d	0.291285	0.538448
Cont31_A1L	32.5246	13.8609	19.2889				-0.729903	1.65853
Cont11_A1R	32.1637	12.8933	18.7998	19.0705	20.1692		-1.36939	2.58361	2.17942	1.16836	7	0.216006
Cont11_A1R	32.7051	12.507	19.3412				-0.828004	1.77523
Cont12_A1R	32.8972	13.3118	19.5333	20.2947			-0.635864	1.55387	1.04734
Cont12_A1R	34.4199	13.3118	21.056				0.88681	0.540808
Cont13_A1R	33.1158	12.2308	19.7519	19.8863			-0.417287	1.33541	1.22188
Cont13_A1R	33.3847	12.8183	20.0208				-0.148401	1.10834
Cont14_A1R	34.2682	14.3772	20.9043	20.4953			0.735099	0.600777	0.829964
Cont14_A1R	33.4501	14.575	20.0863				-0.0829095	1.05915
Cont21_A1R	32.6512	14.3367	19.2873	19.6006			-0.881869	1.84276	1.51814
Cont21_A1R	33.2778	14.2571	19.914				-0.255223	1.19352
Cont22_A1R	35.0452	13.4934	21.6813	21.6677			1.51216	0.350586	0.353932
Cont22_A1R	35.0179	12.254	21.6541				1.48488	0.357279
Cont31_A1R	33.5378	14.6557	21.0132	21.3527	21.3527		-0.339468	1.26529	1.02781
Cont31_A1R	34.2167	14.2957	21.6921				0.339468	0.790333
12h_11_A1L	31.5651	15.3891	16.2837	16.3917	16.3357		-4.17925	18.1168	16.8573	18.5402	4	1.91363
12h_11_A1L	31.7811	15.2482	16.4997				-3.96327	15.5978
12h_12_A1L	31.3643	14.9492	16.0829	16.0844			-4.38006	20.8224	20.8
12h_12_A1L	31.3674	14.9341	16.086				-4.37696	20.7776
12h_21_A1L	31.2535	15.4366	15.9721	15.7396			-4.49088	22.4848	22.4848
12h_21_A1L	30.7885	15.2423	15.5071
12h_22_A1L	31.9351	15.3259	16.6537	17.1272			-3.80927	14.0186	14.0186
12h_22_A1L	32.8821	15.726	17.6007
12h_11_A1R	31.0718	15.5302	15.6139	16.1111	16.7366				14.4665	12.4157	4	1.14572
12h_11_A1R	32.0662	15.1026	16.6083				-3.85465	14.4665
12h_12_A1R	32.5377	15.046	17.0798	16.738			-3.38315	10.4335	13.5958
12h_12_A1R	31.854	15.1235	16.3961				-4.06679	16.7581
12h_21_A1R	32.4287	15.7042	16.9708	16.84			-3.49216	11.2524	12.3709
12h_21_A1R	32.1671	15.7586	16.7092				-3.75374	13.4893
12h_22_A1R	32.6744	15.8882	17.2165	17.2572			-3.24639	9.48989	9.22956
12h_22_A1R	32.7558	15.5098	17.2979				-3.16498	8.96923
1d1_A1L	30.3034	12.7388	17.2947	17.7168	17.9932		-3.16819	8.98921	6.99826	5.43463	4	0.651805
1d1_A1L	31.1476	12.7261	18.1389				-2.32403	5.0073
1d2_A1L	30.8939	13.0414	17.8852	17.2703			-2.57771	5.96993	5.96993
1d2_A1L	29.6641	13.1975	16.6554
1d3_A1L	32.0536	13.2811	19.0449	18.7363					4.09881
1d3_A1L	31.4364	12.9577	18.4277				-2.03521	4.09881
1d4_A1L	31.4321	13.3227	18.4234	18.2495			-2.03953	4.1111	4.67153
1d4_A1L	31.0842	12.8039	18.0756				-2.38735	5.23196
1d1_A1R	31.3059	12.3391	18.2855	17.8732	18.1536		-2.1774	4.52336	6.26751	5.10348	4	0.488563
1d1_A1R	30.4812	12.3391	17.4608				-3.0021	8.01165
1d2_A1R	31.0341	13.1631	18.0137	18.0891			-2.44919	5.4611	5.19016
1d2_A1R	31.1848	13.3969	18.1645				-2.29843	4.91923
1d3_A1R	31.184	13.0531	18.1637	18.1194			-2.29923	4.92196	5.07799
1d3_A1R	31.0953	13.4995	18.075				-2.38792	5.23401
1d4_A1R	31.8246	12.8942	18.8043	18.5329			-1.65862	3.15715	3.87824
1d4_A1R	31.2818	13.4776	18.2615				-2.20143	4.59934
3d_11_A1L	32.2567	13.4445	18.6358	18.6868	19.1129		-1.82715	3.54837	3.42723	2.91791	6	0.47112
3d_11_A1L	32.3587	13.3232	18.7378				-1.72513	3.30609
3d_12_A1L				19.2858					2.26132
3d_12_A1L	32.9067	13.1975	19.2858				-1.17717	2.26132
3d_21_A1L	32.4198	13.8178	18.7988	18.7988			-1.66409	3.16914	3.16914
3d_21_A1L		13.7763
3d_22_A1L	32.8045	13.8377	19.1836	19.7178			-1.27935	2.4273	1.79238
3d_22_A1L	33.8729	14.0562	20.252				-0.210951	1.15745
NIHL_3days_31L	35.4081	14.6708	20.8234	19.8021			0.360486	0.778902	1.99405
NIHL_3days_31L	33.3654	15.1125	18.7807				-1.68221	3.20919
NIHL_3days_32L	33.758	14.4421	19.1732	18.3859			-1.28969	2.44475	4.86333
NIHL_3days_32L	32.1833	14.1135	17.5986				-2.86432	7.2819
3d_11_A1R	33.6486	13.4515	19.8003	19.1627	19.3825		-0.662584	1.58292	2.70713	2.45427	5	0.134113
3d_11_A1R	32.3734	13.7501	18.5251				-1.93785	3.83134
3d_12_A1R		13.8786		19.4693					1.99119
3d_12_A1R	33.3176	13.5394	19.4693				-0.99363	1.99119
3d_21_A1R		13.9897		19.6652
3d_21_A1R	33.5135	14.3056	19.6652
3d_22_A1R	32.9085	13.8577	19.0602	19.0827			-1.40277	2.64409	2.60346
3d_22_A1R	32.9535	14.0137	19.1052				-1.35774	2.56284
NIHL_3days_31R	33.8148	14.6107	19.2515	19.2515			-1.21142	2.31565	2.31565
NIHL_3days_31R		14.3602
NIHL_3days_32R	33.6181	14.8084	19.0548	19.6635			-1.40814	2.65394	2.65394
NIHL_3days_32R	34.8355	14.4739	20.2722
10d1_A1L	34.3737		19.2474	19.6036	19.5156		-1.21553	2.32227	2.32227	5.03371	4	0.291285
10d1_A1L	35.0862		19.9599
10d2_A1L	34.4496	15.3673	19.3233	19.3593			-1.13966	2.20329	2.14958
10d2_A1L	34.5217	15.3568	19.3954				-1.06755	2.09586
10d3_A1L	36.4318	15.0067	21.3055	20.3647					2.05488
10d3_A1L	34.5502	14.8759	19.4239				-1.03905	2.05488
10d4_A1L	33.9493	15.15	18.8229	18.7347			-1.63998	3.11662	3.31949
10d4_A1L	33.7727	15.0014	18.6464				-1.81654	3.52235
10d1_A1R	33.7525	15.3389	18.2066	18.6128	19.4956		-2.25637	4.77788	3.7493	4.37782	4	0.538448
10d1_A1R	34.5649	15.7529	19.0189				-1.44399	2.72072
10d2_A1R	35.4859	15.3389	19.94	19.4909			-0.522923	1.43686	2.05745
10d2_A1R	34.5877	15.7529	19.0418				-1.42117	2.67803
10d3_A1R	34.2211	15.4636	18.7261	19.9336			-1.73686	3.33308	3.33308
10d3_A1R	36.6362	15.5265	21.1412
10d4_A1R	34.9913	14.5152	20.1397	19.9453			-0.323212	1.25111	1.4446
10d4_A1R	34.6025	15.188	19.7509				-0.71201	1.63809
Figure 1C
Mouse ID	GOI-Il 1b	HKG-18S	ΔCt	Average	Mean	Average	ΔΔCt	2(-ΔΔCt)	Mean	Average	n	S.E.	Mean	A1L	A1R
Cont1_A1L	31.2651	13.5837	17.221	17.3203	17.5072	17.945			1.43929	1.3585	4	0.0286385	Control	1.3585	0.998698
Cont1_A1L	31.4637	14.3472	17.4196				-0.525359	1.43929					12h	1.28597	1.72913
Cont2_A1L	31.8826	13.0883	17.8385	17.5836			-0.106431	1.07656	1.30478				1d	1.71082	0.8759
Cont2_A1L	31.3727	13.6169	17.3286				-0.616361	1.533					3d	0.600018	0.621182
Cont3_A1L	31.863	14.2994	17.8189	17.5486			-0.126032	1.09129	1.33935				10d	2.45505	3.18725
Cont3_A1L	31.3224	14.6616	17.2783				-0.666678	1.58741
Cont4_A1L	32.0564	14.5816	18.0123	17.5763			0.0673337	0.9544	1.35059
Cont4_A1L	31.1844	14.1743	17.1403				-0.804705	1.74679
													SE	A1L	A1R
Cont1_A1R	31.8109	13.585	18.4932	18.2777	18.3827		0.548265	0.683842	0.802898	0.998698	3	0.167097	Control	0.0286385	0.167097
Cont1_A1R	31.3799	14.2196	18.0622				0.117232	0.921955					12h	0.412745	0.503676
Cont2_A1R	30.9965	13.6317	17.6789	18.2815			-0.266115	1.20257	0.862052				1d	0.298617	0.154064
Cont2_A1R	32.2018	14.03	18.8841				0.939154	0.521539					3d	0.100477	0.0778659
Cont3_A1R	31.4201	12.7229	18.1024	17.6136			0.157476	0.896592	1.33114				10d	0.0974061	0.7131
Cont3_A1R	30.4424	13.0796	17.1247				-0.820235	1.76569
Cont4_A1R	32.3182	12.8406	19.0005	19.3582
Cont4_A1R	33.0335	12.4321	19.7158
12h_11_A1L	32.5047	15.0304	17.9664	18.3351	17.8043		0.0213917	0.985282	0.788131	1.28597	4	0.412745
12h_11_A1L	33.2422	15.2406	18.7038				0.758818	0.59098
12h_12_A1L	33.1472	14.3645	18.6088	18.0881			0.663819	0.631205	0.965215
12h_12_A1L	32.1057	13.7636	17.5673				-0.377652	1.29923
12h_21_A1L	33.0506	14.4216	18.5122	18.1816			0.567258	0.674898	0.871104
12h_21_A1L	32.3894	14.6241	17.851				-0.0939795	1.06731
12h_22_A1L	31.1143	14.4034	16.5759	16.6123			-1.36903	2.58296	2.51944
12h_22_A1L	31.1871	14.459	16.6487				-1.29627	2.45592
12h_11_A1R	34.1136	15.403	19.0407	19.313	17.5801		1.09574	0.467895	0.394331	1.72913	4	0.503676
12h_11_A1R	34.6582	15.5386	19.5854				1.64041	0.320766
12h_12_A1R	31.5007	15.4718	16.4279	17.1092			-1.51711	2.86217	1.98758
12h_12_A1R	32.8634	15.434	17.7905				-0.154435	1.11299
12h_21_A1R	31.3159	14.5965	16.2431	16.465			-1.70191	3.25331	2.82252
12h_21_A1R	31.7598	14.6019	16.6869				-1.25805	2.39173
12h_22_A1R	33.4055	14.8459	18.3327	17.4332			0.387731	0.764331	1.7121
12h_22_A1R	31.6065	14.6911	16.5336				-1.41136	2.65987
1d1_A1L	31.8341	13.531	17.3409	17.0371	17.2891		-0.604094	1.52002	1.91802	1.71082	4	0.298617
1d1_A1L	31.2265	13.6837	16.7333				-1.21165	2.31602
1d2_A1L	31.8154	15.0363	17.3222	18.01			-0.62281	1.53987	1.06666
1d2_A1L	33.191	14.6528	18.6978				0.752828	0.593439
1d3_A1L	32.1185	14.804	17.6252	17.4488			-0.319724	1.24809	1.421
1d3_A1L	31.7656	14.9136	17.2724				-0.672578	1.59392
1d4_A1L	31.0985	15.0917	16.6053	16.6606			-1.3397	2.53098	2.43759
1d4_A1L	31.2091	14.2327	16.7159				-1.22909	2.34419
1d1_A1R	34.4755	13.4375	20.0778	19.3562	18.3224		2.13284	0.228009	0.424031	0.8759	4	0.154064
1d1_A1R	33.0322	14.1352	18.6345				0.689537	0.620053
1d2_A1R	32.2885	13.8268	17.8908	17.9159			-0.0541386	1.03824	1.02053
1d2_A1R	32.3386	15.0771	17.9409				-0.00405557	1.00282
1d3_A1R	33.2525	14.8154	18.8548	18.1736			0.909833	0.532247	0.950374
1d3_A1R	31.89	14.3174	17.4924				-0.452597	1.3685
1d4_A1R	32.6162	14.6969	18.2185	17.8442			0.273541	0.827286	1.10867
1d4_A1R	31.8675	14.8751	17.4698				-0.475135	1.39005
3d1_A1L	31.1296	13.3865	17.7399	17.7157	18.7495		0.232715	0.851032	0.865527	0.600018	4	0.100477
3d1_A1L	31.0813	13.435	17.6916				0.184388	0.880022
3d2_A1L	32.198	13.6993	18.8083	18.797			1.3011	0.405816	0.409029
3d2_A1L	32.1754	13.1622	18.7856				1.27844	0.412242
3d3_A1L	32.7515		19.3618	19.9323			1.8546	0.276508	0.638254
3d3_A1L	33.8925	13.2423	20.5028					1
3d4_A1L	32.0984	13.4038	18.7087	18.5528			1.20151	0.434819	0.487264
3d4_A1L	31.7867	13.3989	18.3969				0.889748	0.539708
3d1_A1R	31.4698	14.0052	17.6257	17.9287	18.2502		0.118466	0.921166	0.763171	0.621182	4	0.0778659
3d1_A1R	32.0759	14.0324	18.2318				0.724574	0.605176
3d2_A1R	32.0985	13.1767	18.2543	18.2685			0.747146	0.595781	0.59
3d2_A1R	32.1267	13.3827	18.2826				0.77542	0.584219
3d3_A1R	32.936	14.0325	19.0919	18.8045			1.58471	0.333393	0.414973
3d3_A1R	32.3613	13.9816	18.5172				1.00998	0.496553
3d4_A1R	32.0224	14.1096	18.1783	17.9991			0.671067	0.628042	0.716585
3d4_A1R	31.664	14.0323	17.8199				0.31271	0.805128
10d1_A1L	33.4014	16.4933	17.7773	18.6043	17.1653					2.45505	3	0.0974061
10d1_A1L	35.0554	17.1127	19.4313
10d2_A1L	31.8573	16.0291	16.2332	16.7437			-1.71179	3.27566	2.44491
10d2_A1L	32.8783	15.4942	17.2542				-0.690779	1.61415
10d3_A1L	32.3979	15.471	16.7738	16.7488			-1.17116	2.25192	2.29164
10d3_A1L	32.3479	15.079	16.7238				-1.22117	2.33136
10d4_A1L	31.989	14.1468	16.365	16.5644			-1.58001	2.98973	2.62861
10d4_A1L	32.388	15.1665	16.7639				-1.1811	2.26749
10d1_A1R	34.3736	15.0649	18.3355	18.1248	16.8023					3.18725	3	0.7131
10d1_A1R	33.9521	15.7209	17.9141
10d2_A1R		16.9545		17.1012					1.79468
10d2_A1R	33.1393	16.986	17.1012				-0.843724	1.79468
10d3_A1R	31.9493	16.3486	15.9113	15.8919			-2.0337	4.09455	4.15016
10d3_A1R	31.9106	16.5979	15.8726				-2.07237	4.20578
10d4_A1R	32.1844	15.3984	16.1463	16.0913			-1.79862	3.47888	3.61691
10d4_A1R	32.0742	15.2332	16.0362				-1.90879	3.75494
Figure 1D
Tissue	GOI-Il 18	HKG-18S	ΔCt	Average	Mean	Average	ΔΔCt	2(-ΔΔCt)	Mean	Average	n	S.E.	Mean	A1L	A1R
Cont1_A1L	26.0272	13.5837	11.9831	11.9955	12.0901	12.3742	-0.391083	1.31138	1.30013	1.19151	4	0.0532916	Control	1.19151	0.852147
Cont1_A1L	26.0521	14.3472	12.008				-0.366122	1.28888					12h	0.926845	0.951904
Cont2_A1L	26.1035	13.0883	12.0594	11.9116			-0.314752	1.2438	1.2438				1d	1.4169	1.54378
Cont2_A1L	25.8079	13.6169	11.7638										3d	0.773745	1.00317
Cont3_A1L	26.2785	14.2994	12.2344	12.1519			-0.139734	1.1017	1.1685				10d	1.98972	2.15005
Cont3_A1L	26.1134	14.6616	12.0693				-0.304848	1.23529
Cont4_A1L	26.4312	14.5816	12.3871	12.3014			0.0129342	0.991075	1.0536
Cont4_A1L	26.2597	14.1743	12.2156				-0.158512	1.11614
													SE	A1L	A1R
Cont1_A1R	26.1473	13.585	12.8296	12.8117	12.6582		0.455428	0.729294	0.738444	0.852147	4	0.124349	Cont	0.0532916	0.124349
Cont1_A1R	26.1115	14.2196	12.7938				0.419674	0.747594					12h	0.0927287	0.164423
Cont2_A1R	26.6116	13.6317	13.2939	13.1747			0.919739	0.528605	0.576095				1d	0.21439	0.181187
Cont2_A1R	26.3732	14.03	13.0555				0.681341	0.623586					3d	0.0482143	0.0421126
Cont3_A1R	26.0117	12.7229	12.694	12.4715			0.319804	0.801179	0.945872				10d	0.309998	0.259984
Cont3_A1R	25.5668	13.0796	12.2491				-0.125077	1.09057
Cont4_A1R	25.5124	12.8406	12.1947	12.1749			-0.179459	1.13246	1.14818
Cont4_A1R	25.4729	12.4321	12.1552				-0.218959	1.16389
12h_11_A1L	27.0025	14.8606	12.5358	12.3428	13.4029		0.161667	0.893992	1.03116	0.926845	3	0.0927287
12h_11_A1L	26.6164	14.2528	12.1497				-0.224441	1.16832
12h_12_A1L	26.5107	14.9145	12.044	12.0427			-0.330121	1.25712	1.2583
12h_12_A1L	26.508	15.5082	12.0413				-0.33282	1.25947
12h_21_A1L	27.7885	14.0009	13.3218	13.4024			0.94768	0.518466	0.491081
12h_21_A1L	27.9496	13.5285	13.4829				1.10875	0.463697
12h_22_A1L	30.341	14.2327	15.8743	15.8237
12h_22_A1L	30.2399	14.4354	15.7732
12h_11_A1R	26.7403	14.0244	12.1611	12.1778	12.6282		-0.213096	1.15917	1.14589	0.951904	4	0.164423
12h_11_A1R	26.7738	14.7091	12.1945				-0.17964	1.1326
12h_12_A1R	26.146	14.757	11.5667	11.6916			-0.807418	1.75008	1.61095
12h_12_A1R	26.3958	14.4421	11.8166				-0.557598	1.47182
12h_21_A1R	28.1253	14.6965	13.5461	13.5524			1.17191	0.443835	0.44188
12h_21_A1R	28.1381		13.5588				1.18467	0.439925
12h_22_A1R	27.6104	14.5861	13.0312	13.0911			0.657002	0.634195	0.608905
12h_22_A1R	27.7303	14.8397	13.1511				0.776914	0.583614
1d1_A1L	25.7308	13.531	11.2376	11.3893	11.9226		-1.13657	2.19857	1.99002	1.4169	4	0.21439
1d1_A1L	26.0343	13.6837	11.5411				-0.833063	1.78146
1d2_A1L	26.302	15.0363	11.8088	11.832			-0.565339	1.47974	1.45632
1d2_A1L	26.3484	14.6528	11.8552				-0.518935	1.4329
1d3_A1L	26.5549	14.804	12.0617	12.0627			-0.312435	1.2418	1.24093
1d3_A1L	26.557	14.9136	12.0637				-0.310407	1.24006
1d4_A1L	27.0024	15.0917	12.5092	12.4064			0.135078	0.910621	0.980349
1d4_A1L	26.7969	14.2327	12.3037				-0.0704943	1.05008
1d1_A1R	25.865	13.4375	11.4673	11.6362	11.788		-0.906864	1.87497	1.67925	1.54378	4	0.181187
1d1_A1R	26.2028	14.1352	11.8051				-0.56904	1.48354
1d2_A1R	26.3199	13.8268	11.9222	12.1507			-0.451905	1.36784	1.18222
1d2_A1R	26.7767	15.0771	12.3791				0.00490898	0.996603
1d3_A1R	26.4498	14.8154	12.0522	11.9698			-0.321998	1.25006	1.32567
1d3_A1R	26.2851	14.3174	11.8874				-0.486743	1.40128
1d4_A1R	25.9818	14.6969	11.5841	11.3952			-0.790074	1.72916	1.98796
1d4_A1R	25.604	14.8751	11.2063				-1.16785	2.24676
3d1_A1L	26.1361	13.3865	12.7464	12.8537	12.9476		0.372266	0.772568	0.7192	0.773745	3	0.0482143
3d1_A1L	26.3506	13.435	12.9609				0.58677	0.665832
3d2_A1L	27.1052	13.6993	13.7155	13.5226
3d2_A1L	26.7194	13.1622	13.3297
3d3_A1L	26.1817		12.792	12.5894			0.417867	0.748531	0.869883
3d3_A1L	25.7766	13.2423	12.3869				0.0127006	0.991235
3d4_A1L	26.2622	13.4038	12.8724	12.8247			0.498284	0.707948	0.732151
3d4_A1L	26.1667	13.3989	12.777				0.402869	0.756353
3d1_A1R	26.035	14.0052	12.1909	12.4244	12.3809		-0.183289	1.13547	0.978431	1.00317	4	0.0421126
3d1_A1R	26.5021	14.0324	12.658				0.283858	0.821391
3d2_A1R	26.1766	13.1767	12.3325	12.2057			-0.0416902	1.02932	1.12822
3d2_A1R	25.923	13.3827	12.0789				-0.29528	1.22712
3d3_A1R	26.2076	14.0325	12.3635	12.4472			-0.0106564	1.00741	0.952246
3d3_A1R	26.375	13.9816	12.5308				0.156693	0.897079
3d4_A1R	26.1866	14.1096	12.3425	12.4461			-0.0316714	1.0222	0.953788
3d4_A1R	26.3939	14.0323	12.5498				0.175632	0.88538
10d1_A1L	27.0788	14.9189	12.467	12.2468	11.4716		0.0928043	0.937698	1.10506	1.98972	4	0.309998
10d1_A1L	26.6384	15.3125	12.0266				-0.347583	1.27243
10d2_A1L	26.3154	14.7619	11.7036	11.3903			-0.670577	1.59171	2.02459
10d2_A1L	25.6889	14.1645	11.077				-1.29717	2.45747
10d3_A1L	25.5146		10.9027	11.165			-1.47142	2.77294	2.35031
10d3_A1L	26.0392	14.0207	11.4273				-0.946861	1.92767
10d4_A1L	25.9372	14.6337	11.3253	11.0844			-1.04882	2.06884	2.47893
10d4_A1L	25.4554	14.4708	10.8436				-1.53059	2.88903
10d1_A1R	26.2325	14.9972	11.5929	11.5417	11.3024		-0.781282	1.71866	1.78185	2.15005	4	0.259984
10d1_A1R	26.1301	14.5674	11.4905				-0.883654	1.84504
10d2_A1R	26.185	15.1037	11.5454	11.4945			-0.828758	1.77616	1.84104
10d2_A1R	26.0833	14.401	11.4437				-0.930488	1.90592
10d3_A1R	26.1151	14.1899	11.4754	11.3318			-0.898712	1.8644	2.06988
10d3_A1R	25.8277	14.6512	11.1881				-1.18609	2.27535
10d4_A1R	25.6254	14.4033	10.9858	10.8416			-1.3884	2.61788	2.90742
10d4_A1R	25.3371	14.8034	10.6975				-1.6767	3.19696
Figure 1E
Tissue	GOI-NLRP3	HKG-18S	ΔCt	Average	Mean	Average	ΔΔCt	2(-ΔΔCt)	Mean	Average	n	S.E.	Mean	A1L	A1R
Cont1_A1L	27.6812	13.5837	13.637	13.9919	14.8494	14.9992	-1.36211	2.5706	2.07121	1.22579	4	0.302483	Control	1.22579	0.937661
Cont1_A1L	28.3908	14.3472	14.3467				-0.65243	1.57181					12h	3.131	3.20544
Cont2_A1L	29.0365	13.0883	14.9924	14.9913			-0.00672122	1.00467	1.00545				1d	1.43704	1.88913
Cont2_A1L	29.0343	13.6169	14.9902				-0.00894957	1.00622					3d	0.829146	0.939134
Cont3_A1L	29.0706	14.2994	15.0265	14.7841			0.0273248	0.981238	1.17716				10d	2.70756	2.67481
Cont3_A1L	28.5858	14.6616	14.5417				-0.457409	1.37307
Cont4_A1L	29.5199	14.5816	15.4758	15.6304			0.4766	0.718669	0.649333
Cont4_A1L	29.8291	14.1743	15.785				0.785885	0.579996
													SE	A1L	A1R
Cont1_A1R	27.7888	13.585	14.4711	14.7498	15.1489		-0.528056	1.44198	1.21094	0.937661	4	0.131952	Cont	0.302483	0.131952
Cont1_A1R	28.3461	14.2196	15.0285				0.0292997	0.979896					12h	0.0721228	0.314553
Cont2_A1R	29.1759	13.6317	15.8582	15.6516			0.859093	0.551299	0.642722				1d	0.145775	0.286186
Cont2_A1R	28.7627	14.03	15.445				0.445865	0.734144					3d	0.0407134	0.0253335
Cont3_A1R	28.253	12.7229	14.9353	14.8611			-0.0638106	1.04522	1.10184				10d	0.312186	0.416392
Cont3_A1R	28.1046	13.0796	14.787				-0.2122	1.15845
Cont4_A1R	28.7452	12.8406	15.4275	15.333			0.428313	0.74313	0.795143
Cont4_A1R	28.5562	12.4321	15.2385				0.239302	0.847155
12h_11_A1L	28.1886	14.8606	13.3046	13.1354	13.3954		-1.69459	3.23684	3.66452	3.131	4	0.0721228
12h_11_A1L	27.8503	14.2528	12.9663				-2.03288	4.0922
12h_12_A1L	27.8425	14.9145	12.9585	13.0503			-2.04062	4.11422	3.86851
12h_12_A1L	28.026	15.5082	13.142				-1.85711	3.62281
12h_21_A1L	28.011	14.0009	13.9617	13.925			-1.0375	2.05267	2.10616
12h_21_A1L	27.9377	13.5285	13.8884				-1.1108	2.15965
12h_22_A1L	27.5345	14.2327	13.4851	13.4707			-1.51407	2.85616	2.88482
12h_22_A1L	27.5058	14.4354	13.4564				-1.54275	2.91349
12h_11_A1R	27.9197	14.0244	13.4365	13.5677	13.3413		-1.56263	2.95392	2.70842	3.20544	4	0.314553
12h_11_A1R	28.1819	14.7091	13.6988				-1.30038	2.46293
12h_12_A1R	27.9624	14.757	13.4792	13.4988			-1.51991	2.86774	2.82933
12h_12_A1R	28.0016	14.4421	13.5184				-1.48074	2.79091
12h_21_A1R	28.056	14.6965	13.3485	13.328			-1.65063	3.13971	3.18504
12h_21_A1R	28.0149		13.3075				-1.6917	3.23036
12h_22_A1R	27.8198	14.5861	13.1124	12.9708			-1.88676	3.69804	4.09899
12h_22_A1R	27.5367	14.8397	12.8293				-2.1699	4.49994
1d1_A1L	28.7716	13.531	14.2784	14.5305	14.5111		-0.720721	1.648	1.40496	1.43704	4	0.145775
1d1_A1L	29.2759	13.6837	14.7827				-0.216493	1.16191
1d2_A1L	28.6506	15.0363	14.1574	14.2868			-0.841737	1.79221	1.64511
1d2_A1L	28.9093	14.6528	14.4161				-0.583046	1.49801
1d3_A1L	29.306	14.804	14.8127	14.9542			-0.186406	1.13793	1.03664
1d3_A1L	29.5888	14.9136	15.0956				0.0964069	0.93536
1d4_A1L	28.8995	15.0917	14.4062	14.2729			-0.592915	1.50829	1.66146
1d4_A1L	28.6327	14.2327	14.1395				-0.859678	1.81463
1d1_A1R	28.1963	13.4375	13.7986	13.8294	14.1508		-1.20058	2.29832	2.25022	1.88913	4	0.286186
1d1_A1R	28.2579	14.1352	13.8603				-1.1389	2.20212
1d2_A1R	28.882	13.8268	14.4844	14.677			-0.514798	1.42879	1.26138
1d2_A1R	29.2673	15.0771	14.8696				-0.129574	1.09397
1d3_A1R	28.4106	14.8154	14.0129	14.4088			-0.986263	1.98105	1.56267
1d3_A1R	29.2024	14.3174	14.8047				-0.194456	1.14429
1d4_A1R	28.0507	14.6969	13.653	13.6879			-1.34612	2.54228	2.48226
1d4_A1R	28.1205	14.8751	13.7228				-1.27634	2.42224
3d1_A1L	28.7842	13.3865	15.3945	15.3274	15.2788		0.395334	0.760314	0.797383	0.829146	4	0.0407134
3d1_A1L	28.65	13.435	15.2603				0.261099	0.834452
3d2_A1L	28.6251	13.6993	15.2354	15.2464			0.236272	0.848936	0.842547
3d2_A1L	28.647	13.1622	15.2573				0.258153	0.836158
3d3_A1L	29.0292		15.6395	15.4429			0.640338	0.641563	0.742061
3d3_A1L	28.636	13.2423	15.2463				0.247149	0.84256
3d4_A1L	28.4174	13.4038	15.0277	15.0985			0.0285392	0.980412	0.934591
3d4_A1L	28.559	13.3989	15.1693				0.170118	0.88877
3d1_A1R	29.13	14.0052	15.2859	15.1796	15.0987		0.286713	0.819768	0.884842	0.939134	4	0.0253335
3d1_A1R	28.9174	14.0324	15.0733				0.0741279	0.949916
3d2_A1R	28.7706	13.1767	14.9265	15.1555			-0.0726452	1.05164	0.90864
3d2_A1R	29.2285	13.3827	15.3844				0.385267	0.765638
3d3_A1R	28.7213	14.0325	14.8772	15.0172			-0.121993	1.08824	0.992242
3d3_A1R	29.0013	13.9816	15.1572				0.15803	0.896248
3d4_A1R	28.9251	14.1096	15.081	15.0424			0.0818502	0.944845	0.970811
3d4_A1R	28.8479	14.0323	15.0038				0.0046568	0.996777
10d1_A1L	28.1503	14.9189	13.5385	13.179	13.6217		-1.46069	2.7524	3.64152	2.70756	4	0.312186
10d1_A1L	27.4313	15.3125	12.8194				-2.17971	4.53063
10d2_A1L	27.9721	14.7619	13.3602	13.8094			-1.63895	3.11439	2.3926
10d2_A1L	28.8705	14.1645	14.2586				-0.740557	1.67082
10d3_A1L	28.0805		13.4686	13.7264			-1.53055	2.88897	2.45492
10d3_A1L	28.596	14.0207	13.9842				-1.01498	2.02088
10d4_A1L	28.4064	14.6337	13.7945	13.7721			-1.20463	2.30479	2.3412
10d4_A1L	28.3615	14.4708	13.7496				-1.24951	2.37761
10d1_A1R	28.0867	14.9972	13.4471	13.2936	13.6527		-1.55207	2.93238	3.27997	2.67481	4	0.416392
10d1_A1R	27.7798	14.5674	13.1402				-1.859	3.62755
10d2_A1R	28.1512	15.1037	13.5116	13.2351			-1.48754	2.8041	3.45919
10d2_A1R	27.5981	14.401	12.9585				-2.04064	4.11427
10d3_A1R	28.5548	14.1899	13.9152	13.8386			-1.08393	2.11981	2.23859
10d3_A1R	28.4016	14.6512	13.762				-1.23718	2.35737
10d4_A1R	28.5978	14.4033	13.9582	14.2435			-1.04096	2.05759	1.72148
10d4_A1R	29.1685	14.8034	14.5289				-0.470272	1.38537
Figure 1F									Mean
Plate 1	#	name	real conc.		Mean	Count	SE		group	A1L	A1R
Sample date	plate	Mouse ID	pg/50ug	pg/mg					Cont	20.5494	18.9923
53116	SPL1	C1_A1L	1.34737	26.9474	20.5494	4	4.80594		12h	27.6251	27.6251
53016	SPL2	C2_A1L	1.03594	20.7189					1d	41.4994	103.748
53016	SPL3	C3_A1L	1.38126	27.6251					3d	47.158	55.5791
53016	SPL4	C4_A1L	0.345314	6.90629					10d	18.9923	66.828
53016	SPL5	C1_A1R	0.345314	6.90629	18.9923	4	4.34511		SE	A1L	A1R
53016	SPL6	C2_A1R	1.03594	20.7189					Cont	4.80594	4.34511
53016	SPL7	C3_A1R	1.03594	20.7189					12h	7.45964	12.2898
53016	SPL8	C4_A1R	1.38126	27.6251					1d	2.42029	19.7369
53016	SPL9	12h_A1L_1	2.4172	48.344	27.6251	4	7.45964		3d	9.52736	19.3257
53016	SPL10	12h_A1L_2	0.690629	13.8126					10d	5.17971	9.66268
53016	SPL11	12h_A1L_3	1.03594	20.7189
53016	SPL12	12h_A1L_4	1.38126	27.6251
53016	SPL13	12h_A1R_1	3.10783	62.1566	27.6251	4	12.2898
53016	SPL14	12h_A1R_2	0.690629	13.8126
53016	SPL15	12h_A1R_3	1.38126	27.6251
53016	SPL16	12h_A1R_4	0.345314	6.90629
60116	SPL1	1d1_A1L	2.07497	41.4994	41.4994	4	2.42029
60116	SPL2	1d2_A1L	1.77855	35.5709
60116	SPL9	1d3_A1L(1/22/16)	2.37139	47.4279
60116	SPL10	1d4_A1L(1/22/16)	2.07497	41.4994
60116	SPL5	1d1_A1R	6.81776	136.355	103.748	4	19.7369
60116	SPL6	1d2_A1R	5.33564	106.713
60116	SPL11	1d3_A1R(1/22/16)	6.22491	124.498
60116	SPL12	1d4_A1R(1/22/16)	2.37139	47.4279
53116	SPL25	3d_A1L_1	3.70527	74.1054	47.158	4	9.52736
53116	SPL26	3d_A1L_2	2.3579	47.158
53116	SPL27	3d_A1L_3	1.68421	33.6843
53116	SPL28	3d_A1L_4	1.68421	33.6843
53116	SPL29	3d_A1R_1	5.05264	101.053	55.5791	4	19.3257
53116	SPL30	3d_A1R_2	3.70527	74.1054
53116	SPL31	3d_A1R_3	1.01053	20.2106
53116	SPL32	3d_A1R_4	1.34737	26.9474
53016	SPL33	10d_A1L_1	1.38126	27.6251	18.9923	4	5.17971
53016	SPL34	10d_A1L_2	0.690629	13.8126
53016	SPL35	10d_A1L_3	0.345314	6.90629
53016	SPL36	10d_A1L_4	1.38126	27.6251
53016	SPL37	10d_A1R_1	3.10783	62.1566	66.828	4	9.66268
53116	SPL38	10d_A1R_2	4.04212	80.8423
53016	SPL39	10d_A1R_3	2.07189	41.4377
53016	SPL40	10d_A1R_4	4.14377	82.8754

## Sheet: Figure 2B
Figure 2B
Mouse ID	Charater	Cell size (pixels)	Average of cell size	Cell body size (pixels)	Average of Cell body	Mean	Cell number	S.E.	Size dendritic processes (pixels)	Average of size dendritic processes (pixels)	Mean	Cell number	S.E.	Cell body to cell size ratio (%)	Average of B/S	Mean	Cell number	S.E.	Cell body to cell size ratio %	Left	Right
Mouse11_Left	normal cont	21.689	17.5252	3.054	3.89975	3.92375	8	0.490124	18.635	13.6255	11.9599	8	1.33335	14.0809	23.4955	25.452	8	3.08643	Control	25.452	28.7368
Mouse12_Left		15.673		4.724					10.949					30.141					NIHL_1d	29.7108	31.095
Mouse21_Left		19.411		3.794					15.617					19.5456					NIHL_3d	27.8649	34.9306
Mouse22_Left		13.328		4.027					9.301					30.2146					NIHL_5d	40.9116	47.0475
Mouse31_Left	normal cont	19.135	14.242	6.72	3.94775				12.415	10.2943				35.1189	27.4085				SE	Left	Right
Mouse32_Left		15.458		3.017					12.441					19.5174					Control	3.08643	2.79839
Mouse41_Left		10.677		3.97					6.707					37.1827					NIHL_1d	2.45238	2.00946
Mouse42_Left		11.698		2.084					9.614					17.815					NIHL_3d	1.87561	1.67317
																			NIHL_5d	2.03066	3.10958
Mouse11_Right	normal cont	8.143	13.616	3.256	3.846	3.33775	8	0.369071	4.887	9.77	8.9045	8	1.41376	39.9853	29.7405	28.7368	8	2.79839
Mouse12_Right		15.175		3.242					11.933					21.3641
Mouse21_Right		11.973		3.592					8.381					30.0008
Mouse22_Right		19.173		5.294					13.879					27.6117
Mouse31_Right	normal cont	9.873	12.1657	3.549	2.95067				6.324	8.039				35.9465	27.7331
Mouse32_Right		8.48		1.658					6.822					19.5519
Mouse41_Right		18.144		3.645					14.499					20.0893
Mouse42_Right		6.977		2.466					4.511					35.3447
Mouse_NIHL_1d_11_Left	1d_NIHL	10.925	11.7107	4.07	3.75675	3.75675	8	0.461835	6.855	7.954	7.954	8	0.474399	37.254	29.7108	29.7108	8	2.45238
Mouse_NIHL_1d_12_Left		12.749		4.903					7.846					38.4579
Mouse_NIHL_1d_21_Left		11.174		3.23					7.944					28.9064
Mouse_NIHL_1d_22_Left		11.995		2.824					9.171					23.5431
Mouse_NIHL_1d_31_Left	1d_NIHL	14.989		4.392					10.597					29.3015
Mouse_NIHL_1d_32_Left		20.314		6.693					13.621					32.9477
Mouse_NIHL_1d_41_Left		20.421		6.121					14.3					29.974
Mouse_NIHL_1d_42_Left		21.564		3.731					17.833					17.302
Mouse_NIHL_1d_11_Right	1d_NIHL	9.459	9.57733	3.234	2.93833	3.26288	8	0.338302	6.225	6.31725	7.10888	8	0.579932	34.1897	30.478	31.095	8	2.00946
Mouse_NIHL_1d_12_Right		6.997		1.273					5.724					18.1935
Mouse_NIHL_1d_21_Right		12.276		4.308					7.968					35.0929
Mouse_NIHL_1d_22_Right		8.163		2.811					5.352					34.4359
Mouse_NIHL_1d_31_Right	1d_NIHL	10.168	10.4297	3.523	3.41967				6.645	7.9005				34.6479	31.712
Mouse_NIHL_1d_32_Right		11.044		3.642					7.402					32.9772
Mouse_NIHL_1d_41_Right		10.077		3.094					6.983					30.7036
Mouse_NIHL_1d_42_Right		14.79		4.218					10.572					28.5193
Mouse_NIHL_3d_11_Left	3d_NIHL	12.615	13.9807	3.966	3.67133	3.626	8	0.2014	8.649	10.7372	9.5765	8	0.64797	31.4388	24.6485	27.8649	8	1.87561
Mouse_NIHL_3d_12_Left		14.645		3.291					11.354					22.4718
Mouse_NIHL_3d_21_Left		14.682		3.757					10.925					25.5892
Mouse_NIHL_3d_22_Left		14.858		2.837					12.021					19.0941
Mouse_NIHL_3d_31_Left	3d_NIHL	9.724	11.6663	2.825	3.633				6.899	8.41575				29.0518	31.0813
Mouse_NIHL_3d_32_Left		11.604		4.149					7.455					35.7549
Mouse_NIHL_3d_41_Left		13.671		3.925					9.746					28.7104
Mouse_NIHL_3d_42_Left		13.821		4.258					9.563					30.8082
Mouse_NIHL_3d_11_Right	3d_NIHL	4.457	5.36767	1.6	2.03433	3.00625	8	0.455254	2.857	3.26175	5.85	8	1.03506	35.8986	36.9734	34.9306	8	1.67317
Mouse_NIHL_3d_12_Right		7.47		2.745					4.725					36.747
Mouse_NIHL_3d_21_Right		4.176		1.758					2.418					42.0977
Mouse_NIHL_3d_22_Right		4.558		1.511					3.047					33.1505
Mouse_NIHL_3d_31_Right	3d_NIHL	13.121	12.6437	3.658	3.84567				9.463	8.43825				27.879	32.8878
Mouse_NIHL_3d_32_Right		11.562		3.846					7.716					33.2641
Mouse_NIHL_3d_41_Right		13.248		4.033					9.215					30.4423
Mouse_NIHL_3d_42_Right		12.258		4.899					7.359					39.9657
Mouse_NIHL_5d_11_Left	5d_NIHL	19.24	13.6327	7.729	6.012	5.45025	12	0.609983	11.511	7.35075	8.20983	12	1.09138	40.1715	43.1606	40.9116	12	2.03066
Mouse_NIHL_5d_12_Left		14.963		6.971					7.992					46.5883
Mouse_NIHL_5d_13_Left		6.695		3.336					3.359					49.8282
Mouse_NIHL_5d_14_Left		10.229		3.688					6.541					36.0544
Mouse_NIHL_5d_21_Left	5d_NIHL	15.285	19.0807	5.598	6.58133				9.687	11.356				36.6241	36.2313
Mouse_NIHL_5d_22_Left		20.708		6.385					14.323					30.8335
Mouse_NIHL_5d_23_Left		21.249		7.761					13.488					36.5241
Mouse_NIHL_5d_24_Left		13.421		5.495					7.926					40.9433
Mouse_NIHL_5d_31_Left	5d_NIHL	15.701	12.572	6.692	5.382				9.009	5.92275				42.6215	43.3429
Mouse_NIHL_5d_32_Left		15.681		7.488					8.193					47.7521
Mouse_NIHL_5d_33_Left		6.334		1.966					4.368					31.0388
Mouse_NIHL_5d_34_Left		4.415		2.294					2.121					51.9592
Mouse_NIHL_5d_11_Right	5d_NIHL	12.228	12.5783	4.888	4.68333	5.41881	16	0.464712	7.34	8.23875	6.44012	16	0.710849	39.9738	37.3687	47.0475	16	3.10958
Mouse_NIHL_5d_12_Right		11.096		3.894					7.202					35.0937
Mouse_NIHL_5d_13_Right		14.411		5.268					9.143					36.5554
Mouse_NIHL_5d_14_Right		14.916		5.646					9.27					37.852
Mouse_NIHL_5d_21_Right	5d_NIHL	9.785	15.8207	3.321	6.56067				6.464	7.8915				33.9397	40.3777
Mouse_NIHL_5d_22_Right		15.704		7.534					8.17					47.975
Mouse_NIHL_5d_23_Right		21.973		8.827					13.146					40.172
Mouse_NIHL_5d_24_Right		6.25		2.464					3.786					39.424
Mouse_NIHL_5d_31_Right	5d_NIHL	13.334	10.6103	7.898	5.26767				5.436	4.747				59.232	53.4492
Mouse_NIHL_5d_32_Right		11.639		4.558					7.081					39.1614
Mouse_NIHL_5d_33_Right		6.858		3.347					3.511					48.8043
Mouse_NIHL_5d_34_Right		8.862		5.902					2.96					66.599
Mouse_NIHL_5d_41_Right	5d_NIHL	11.179	12.3717	4.587	6.28867				6.592	4.88325				41.0323	56.9944
Mouse_NIHL_5d_42_Right		13.745		7.697					6.048					55.9985
Mouse_NIHL_5d_43_Right		12.191		6.582					5.609					53.9906
Mouse_NIHL_5d_44_Right		5.572		4.288					1.284					76.9562

## Sheet: Figure 2C
Goup	File name	Charater	Area of cell	%Area of cell	Cell size (pixels)	Area of cell body	%Area of cell body	Cell body size (pixels)	Cell body to cell size ratio (%)	Average of B/S	Mean	Cell number
1.27 ipl	NIHL 1.27VL_L22MG	NIHL_V1	76111	6.299	4794.23	3939	68.038	2680.02	55.9009	33.7938	31.7481	22
			73241	13.264	9714.69	4640	59.72	2771.01	28.5239
			51434	4.05	2083.08	1086	69.061	750.002	36.0045
			56048	11.451	6418.06	2682	72.185	1936	30.1649
	NIHL 1.27VL_L12MG		128542	6.52	8380.94	1976	77.935	1540	18.375
1.28 ipl	NIHL 1.28VL_L22MG	NIHL_V1	40777	11.506	4691.8	2278	59.965	1366	29.1147	33.712
			29541	6.818	2014.11	1551	54.868	851.003	42.2521
			63246	7.262	4592.92	3312	54.861	1817	39.5608
	NIHL 1.28VL_L11MG		109312	5.989	6546.7	2958	52.941	1565.99	23.9204
4.9 ipl	NIHL 4.9VR_R23MG	NIHL_V1	53227	5.896	3138.26	1861	39.011	725.995	23.1336	29.6045
			52510	7.656	4020.17	1875	52	975	24.2527
	NIHL 4.9VR_R31MG		49827	6.611	3294.06	1585	54.89	870.006	26.4113
			13817	24.209	3344.96	3273	51.329	1680	50.2248
	NIHL 4.9VR_R11MG		138123	7.427	10258.4	3450	71.362	2461.99	23.9997
18.21 ipl	NIHL 18.21VL_L23MG	NIHL_V1	81954	4.046	3315.86	2011	47.091	947	28.5597	31.1384
			31065	8.991	2793.05	2007	59.691	1198	42.8921
			70809	10.05	7116.3	4719	33.121	1562.98	21.9634
28.26 ipl	NIHL 28.26VL_L22MG	NIHL_V1	65743	6.592	4333.78	2503	66.041	1653.01	38.1424	30.4919
			67333	8.663	5833.06	4052	62.414	2529.02	43.3566
			80376	7.367	5921.3	2270	68.502	1555	26.261
			111873	10.581	11837.3	2990	66.555	1989.99	16.8112
			87964	8.809	7748.75	4630	46.674	2161.01	27.8885
1.15 left	Cont 1.15VL_L21MG	Cont_V1	78404	6.229	4883.79	2551	70.365	1795.01	36.7545	30.7286	27.4216	17
			46621	6.349	2959.97	1749	47.627	832.996	28.1421
	Cont 1.15VL_L13MG		71978	5.985	4307.88	2370	58.481	1386	32.1736
			70617	6.837	4828.08	3241	38.5	1247.79	25.8443
2.16 left	Cont 2.16VL_L21MG	Cont_V1	58252	5.092	2966.19	647	76.816	497	16.7555	22.5498
			49984	5.852	2925.06	1442	57.906	835.005	28.5465
	Cont 2.16VL_L11MG		115090	2.527	2908.32	851	52.174	444.001	15.2665
			110907	3.752	4161.23	3288	37.5	1233	29.6307
3.16 left	Cont 3.16VL_L21MG	Cont_V1	59641	5.692	3394.77	2124	53.39	1134	33.4045	33.4782
			64646	7.199	4653.87	2372	66.863	1585.99	34.079
	Cont 3.16VL_L23MG	Cont_V1	60384	5.061	3056.03	1105	75.294	831.999	27.2248
			87560	4.46	3905.18	2188	69.973	1531.01	39.2046
4.16 left	Cont 4.16VL_L21MG	Cont_V1	92063	8.496	7821.67	1668	70.983	1184	15.1374	22.9297
			79227	10.072	7979.74	4485	61.003	2735.98	34.2866
			43359	12.657	5487.95	891	85.522	762.001	13.885
			81568	11.992	9781.63	3141	67.717	2126.99	21.7447
			44403	10.22	4537.99	3558	37.746	1343	29.5947

## Sheet: Figure 3B
Figure 3B
Mouse ID	Charater	Cell size (pixels)	Average of cell size	Cell body size (pixels)	Average of Cell body	Mean	Cell number	SE	Size dendritic processes (pixels)	Average of size dendritic processes (pixels)	Mean	Cell number	SE	Cell body to cell size ratio (%)	Average of B/S	Mean	Cell number	SE	Cell body to cell size ratio %	Left	Right
Mouse11_Left	normal cont	21.689	17.5252	3.054	3.89975	3.53692	12	0.371831	18.635	13.6255	10.5372	12	1.07459	14.0809	23.4955	25.8572	12	2.26758	Control	25.8572	28.6949
Mouse12_Left		15.673		4.724					10.949					30.141					NIHL_5d	40.9116	47.0475
Mouse21_Left		19.411		3.794					15.617					19.5456					TNFKO_N	29.1242	24.8756
Mouse22_Left		13.328		4.027					9.301					30.2146					TNFKO_HL_5d	29.0135	26.1843
Mouse31_Left	normal cont	19.135	14.242	6.72	3.94775				12.415	10.2943				35.1189	27.4085				STD	Left	Right
Mouse32_Left		15.458		3.017					12.441					19.5174					Control	2.26758	2.14588
Mouse41_Left		10.677		3.97					6.707					37.1827					NIHL_5d	2.03066	3.10958
Mouse42_Left		11.698		2.084					9.614					17.815					TNFKO_N	1.71395	1.21074
																			TNFKO_HL_5d	1.04232	1.30085
Mouse51_Left	normal contr	10.568	10.455	2.181	2.76325				8.387	7.69175				20.6378	26.6676
Mouse52_Left		10.69		3.592					7.098					33.6015
Mouse61_Left		9.242		2.914					6.328					31.53
Mouse62_Left		11.32		2.366					8.954					20.9011
Mouse11_Right	normal cont	8.143	13.616	3.256	3.846	3.10217	12	0.269198	4.887	9.77	8.19158	12	0.99558	39.9853	29.7405	28.6949	12	2.14588
Mouse12_Right		15.175		3.242					11.933					21.3641
Mouse21_Right		11.973		3.592					8.381					30.0008
Mouse22_Right		19.173		5.294					13.879					27.6117
Mouse31_Right	normal cont	9.873	12.1657	3.549	2.95067				6.324	8.039				35.9465	27.7331
Mouse32_Right		8.48		1.658					6.822					19.5519
Mouse41_Right		18.144		3.645					14.499					20.0893
Mouse42_Right		6.977		2.466					4.511					35.3447
Mouse51_Right	normal cont	9.406	10.055	2.001	2.543				7.405	6.76575				21.2737	28.611
Mouse52_Right		10.123		2.624					7.499					25.9212
Mouse61_Right		10.636		3.004					7.632					28.2437
Mouse62_Right		7.422		2.895					4.527					39.0057
Mouse_NIHL_5d_11_Left	5d_NIHL	19.24	13.6327	7.729	6.012	5.45025	12	0.609983	11.511	7.35075	8.20983	12	1.09138	40.1715	43.1606	40.9116	12	2.03066
Mouse_NIHL_5d_12_Left		14.963		6.971					7.992					46.5883
Mouse_NIHL_5d_13_Left		6.695		3.336					3.359					49.8282
Mouse_NIHL_5d_14_Left		10.229		3.688					6.541					36.0544
Mouse_NIHL_5d_21_Left	5d_NIHL	15.285	19.0807	5.598	6.58133				9.687	11.356				36.6241	36.2313
Mouse_NIHL_5d_22_Left		20.708		6.385					14.323					30.8335
Mouse_NIHL_5d_23_Left		21.249		7.761					13.488					36.5241
Mouse_NIHL_5d_24_Left		13.421		5.495					7.926					40.9433
Mouse_NIHL_5d_31_Left	5d_NIHL	15.701	12.572	6.692	5.382				9.009	5.92275				42.6215	43.3429
Mouse_NIHL_5d_32_Left		15.681		7.488					8.193					47.7521
Mouse_NIHL_5d_33_Left		6.334		1.966					4.368					31.0388
Mouse_NIHL_5d_34_Left		4.415		2.294					2.121					51.9592
Mouse_NIHL_5d_11_Right	5d_NIHL	12.228	12.5783	4.888	4.68333	5.41881	16	0.464712	7.34	8.23875	6.44012	16	0.710849	39.9738	37.3687	47.0475	16	3.10958
Mouse_NIHL_5d_12_Right		11.096		3.894					7.202					35.0937
Mouse_NIHL_5d_13_Right		14.411		5.268					9.143					36.5554
Mouse_NIHL_5d_14_Right		14.916		5.646					9.27					37.852
Mouse_NIHL_5d_21_Right	5d_NIHL	9.785	15.8207	3.321	6.56067				6.464	7.8915				33.9397	40.3777
Mouse_NIHL_5d_22_Right		15.704		7.534					8.17					47.975
Mouse_NIHL_5d_23_Right		21.973		8.827					13.146					40.172
Mouse_NIHL_5d_24_Right		6.25		2.464					3.786					39.424
Mouse_NIHL_5d_31_Right	5d_NIHL	13.334	10.6103	7.898	5.26767				5.436	4.747				59.232	53.4492
Mouse_NIHL_5d_32_Right		11.639		4.558					7.081					39.1614
Mouse_NIHL_5d_33_Right		6.858		3.347					3.511					48.8043
Mouse_NIHL_5d_34_Right		8.862		5.902					2.96					66.599
Mouse_NIHL_5d_41_Right	5d_NIHL	11.179	12.3717	4.587	6.28867				6.592	4.88325				41.0323	56.9944
Mouse_NIHL_5d_42_Right		13.745		7.697					6.048					55.9985
Mouse_NIHL_5d_43_Right		12.191		6.582					5.609					53.9906
Mouse_NIHL_5d_44_Right		5.572		4.288					1.284					76.9562
Mouse_TNFKO_Cont_11_Left	TNF KO cont	18.934	13.9597	4.817	3.958	3.78747	15	0.242475	14.117	10.0018	9.5494	15	0.824443	25.441	28.9588	29.1242	15	1.71395
Mouse_TNFKO_Cont_12_Left		13.513		3.068					10.445					22.7041
Mouse_TNFKO_Cont_13_Left		11.098		3.478					7.62					31.339
Mouse_TNFKO_Cont_14_Left		12.294		4.469					7.825					36.3511
Mouse_TNFKO_Cont_21_Left	TNF KO cont	7.804	10.7013	1.671	3.04767				6.133	7.65367				21.4121	27.3631
Mouse_TNFKO_Cont_22_Left		14.063		4.633					9.43					32.9446
Mouse_TNFKO_Cont_23_Left		10.237		2.839					7.398					27.7327
Mouse_TNFKO_Cont_31_Left	TNF KO cont	16.99	13.7462	4.863	3.92475				12.127	9.8215				28.6227	29.608
Mouse_TNFKO_Cont_32_Left		12.464		4.643					7.821					37.2513
Mouse_TNFKO_Cont_33_Left		16.319		3.103					13.216					19.0146
Mouse_TNFKO_Cont_34_Left		9.212		3.09					6.122					33.5432
Mouse_TNFKO_Cont_41_Left	TNF KO cont	12.218	14.2812	3.612	4.0345				8.606	10.2468				29.5629	30.1266
Mouse_TNFKO_Cont_42_Left		20.442		3.671					16.771					17.9581
Mouse_TNFKO_Cont_43_Left		14.118		4.879					9.239					34.5587
Mouse_TNFKO_Cont_44_Left		10.347		3.976					6.371					38.4266
Mouse_TNFKO_Cont_11_Right	TNF KO cont	18.04	15.8757	3.215	3.72167	3.27592	13	0.212055	14.825	12.154	10.0695	13	0.667748	17.8215	23.6492	24.8756	13	1.21074
Mouse_TNFKO_Cont_12_Right		13.432		3.12					10.312					23.2281
Mouse_TNFKO_Cont_13_Right		16.155		4.83					11.325					29.8979
Mouse_TNFKO_Cont_21_Right	TNF KO cont	10.088	10.8175	2.578	2.7945				7.51	8.023				25.5551	26.5446
Mouse_TNFKO_Cont_22_Right		8.2		2.708					5.492					33.0244
Mouse_TNFKO_Cont_23_Right		13.154		2.599					10.555					19.7582
Mouse_TNFKO_Cont_24_Right		11.828		3.293					8.535					27.8407
Mouse_TNFKO_Cont_31_Right	TNF KO cont	14.956	13.8893	3.14	3.06267				11.816	10.8267				20.9949	21.8528
Mouse_TNFKO_Cont_32_Right		10.658		2.185					8.473					20.501
Mouse_TNFKO_Cont_33_Right		16.054		3.863					12.191					24.0625
Mouse_TNFKO_Cont_41_Right	TNF KO cont	12.155	13.642	3.21	3.68533				8.945	9.95667				26.4089	26.8994
Mouse_TNFKO_Cont_42_Right		12.381		3.249					9.132					26.2418
Mouse_TNFKO_Cont_43_Right		16.39		4.597					11.793					28.0476
Mouse_TNFKO_5d_11_Left	TNFKO 5d	13.797	15.5953	3.314	4.95633	3.83212	24	0.265936	10.483	10.4187	9.30221	24	0.490622	24.0197	29.183	29.0135	24	1.04232
Mouse_TNFKO_5d_12_Left		15.91		5.755					10.155					36.1722
Mouse_TNFKO_5d_13_Left		17.079		5.8					11.279					33.9598
Mouse_TNFKO_5d_14_Left		12.604		2.846					9.758					22.5801
Mouse_TNFKO_5d_21_Left	TNFKO 5d	8.773	13.5637	2.695	3.828				6.078	8.945				30.7193	29.4913
Mouse_TNFKO_5d_22_Left		14.679		3.67					11.009					25.0017
Mouse_TNFKO_5d_23_Left		17.239		5.119					12.12					29.6943
Mouse_TNFKO_5d_24_Left		9.745		3.172					6.573					32.55
Mouse_TNFKO_5d_31_Left	TNFKO 5d	13.478	13.993	4.142	4.41267				9.336	10.657				30.7316	30.6463
Mouse_TNFKO_5d_32_Left		17.338		5.035					12.303					29.0403
Mouse_TNFKO_5d_33_Left		11.163		4.061					7.102					36.3791
Mouse_TNFKO_5d_34_Left		18.877		4.99					13.887					26.4343
Mouse_TNFKO_5d_41_Left	TNFKO 5d	16.532	12.3457	6.781	4.07233				9.751	8.634				41.0174	28.7416
Mouse_TNFKO_5d_42_Left		12.115		3.041					9.074					25.1011
Mouse_TNFKO_5d_43_Left		8.39		2.395					5.995					28.5459
Mouse_TNFKO_5d_44_Left		12.191		2.475					9.716					20.3019
Mouse_TNFKO_5d_51_Left	TNFKO 5d	15.018	11.984	3.729	3.058				11.289	8.20925				24.8302	26.2646
Mouse_TNFKO_5d_52_Left		12.732		3.744					8.988					29.4062
Mouse_TNFKO_5d_53_Left		8.202		1.701					6.501					20.7388
Mouse_TNFKO_5d_54_Left		8.666		2.607					6.059					30.0831
Mouse_TNFKO_5d_61_Left	TNFKO 5d	6.508	11.841	2.109	3.29				4.399	8.94925				32.4063	29.7545
Mouse_TNFKO_5d_62_Left		13.484		3.577					9.907					26.5277
Mouse_TNFKO_5d_63_Left		15.531		4.184					11.347					26.9397
Mouse_TNFKO_5d_64_Left		15.173		5.029					10.144					33.1444
Mouse_TNFKO_5d_11_Right	TNFKO 5d	10.939	11.1317	3.804	3.617	3.42592	24	0.244578	7.135	7.32525	9.77717	24	0.636692	34.7747	29.2438	26.1843	24	1.30085
Mouse_TNFKO_5d_12_Right		9.657		2.614					7.043					27.0684
Mouse_TNFKO_5d_13_Right		12.799		4.433					8.366					34.6355
Mouse_TNFKO_5d_14_Right		8.499		1.742					6.757					20.4965
Mouse_TNFKO_5d_21_Right	TNFKO 5d	9.26	10.635	1.3	2.653				7.96	8.994				14.0389	26.8593
Mouse_TNFKO_5d_22_Right		13.584		4.194					9.39					30.8746
Mouse_TNFKO_5d_23_Right		9.061		2.465					6.596					27.2045
Mouse_TNFKO_5d_24_Right		18.599		6.569					12.03					35.3191
Mouse_TNFKO_5d_31_Right	TNFKO 5d	14.014	12.7247	4.678	3.40933				9.336	9.3105				33.3809	27.7312
Mouse_TNFKO_5d_32_Right		16.104		3.127					12.977					19.4175
Mouse_TNFKO_5d_33_Right		8.056		2.423					5.633					30.077
Mouse_TNFKO_5d_34_Right		12.92		3.624					9.296					28.0495
Mouse_TNFKO_5d_41_Right	TNFKO 5d	9.741	10.66	3.336	2.97367				6.405	8.092				34.247	27.5052
Mouse_TNFKO_5d_42_Right		14.631		4.056					10.575					27.722
Mouse_TNFKO_5d_43_Right		7.608		1.529					6.079					20.0973
Mouse_TNFKO_5d_44_Right		12.921		3.612					9.309					27.9545
Mouse_TNFKO_5d_51_Right	TNFKO 5d	21.299	16.116	5.297	3.97933				16.002	12.4432				24.8697	25.0967
Mouse_TNFKO_5d_52_Right		10.515		3.209					7.306					30.5183
Mouse_TNFKO_5d_53_Right		16.534		3.432					13.102					20.7572
Mouse_TNFKO_5d_54_Right		17.639		4.276					13.363					24.2417
Mouse_TNFKO_5d_61_Right	TNFKO 5d	13.289	15.8113	3.091	2.94167				10.198	12.498				23.2598	20.6697
Mouse_TNFKO_5d_62_Right		19.249		2.299					16.95					11.9435
Mouse_TNFKO_5d_63_Right		14.896		3.435					11.461					23.0599
Mouse_TNFKO_5d_64_Right		15.06		3.677					11.383					24.4157

## Sheet: Sheet3C-E
Figure 3C	GAP detection						Figure 3D	PPI						Figure 3E	ABR threshold (dB SPL)
	Wildtype							Wildtype							Wildtype
		pre-noise exposure							pre-noise exposure							Exposed ear
	Frequency (kHz)	7	10	14	20			Frequency (kHz)	7	10	14	20			Frequency (kHz)	4	8	16	32
	WT #1	0.542	0.482	0.397	0.292			WT #1	0.664	0.424	0.498	0.622			WT #1	70	70	70	70
	WT #2	0.417	0.481	0.397	0.292			WT #2	0.704	0.652	0.91	0.694			WT #2	70	65	50	70
	WT #3	0.269	0.234	0.294	0.318			WT #3	0.408	0.32	0.308	0.496			WT #3	70	70	65	70
	WT #4	0.581	0.425	0.469	0.373			WT #4	0.916	0.918	0.9	1.16			WT #4	70	70	70	70
	WT #5	0.394	0.291	0.467	0.375			WT #5	0.96	0.942	0.624	0.982			average	70	68.75	63.75	70
	WT #6	0.635	0.553	0.586	0.601			WT #6	0.508	0.418	0.522	0.644			SEM	0	1.44338	5.46453	0
	WT #7	0.353	0.469	0.538	0.376			WT #7	0.3	0.25	0.404	0.622
	WT #8	0.414	0.475	0.666	0.357			WT #8	0.998	0.832	0.708	0.606				Protected ear
	WT #9	0.57	0.659	0.39	0.451			WT #9	0.536	0.62	0.694	0.424			Animal #1	55	30	25	70
	WT #10	0.727	0.681	0.559	0.724			WT #10	0.592	0.688	0.932	0.468			Animal #2	45	15	15	55
	average	0.4902	0.475	0.4763	0.4159			average	0.6586	0.6064	0.65	0.6718			Animal #3	25	25	20	30
	SEM	0.0474679	0.0572412	0.045555	0.0576196			SEM	0.0791873	0.100678	0.0895015	0.0941791			Animal #4	40	30	25	70
															average	41.25	25	21.25	56.25
		post-noise exposure							post-noise exposure						SEM	7.21688	4.08248	2.76385	10.8972
	WT #1	0.717	0.634	0.716	1.014			WT #1	0.616	0.726	0.526	0.378
	WT #2	0.793	0.46	0.92	0.937			WT #2	0.492	0.642	0.434	0.51			TNF-α knockout
	WT #3	0.483	0.267	0.411	0.445			WT #3	0.472	0.332	0.46	0.444				Exposed ear
	WT #4	0.763	0.597	0.639	0.81			WT #4	0.546	0.394	0.604	0.374			KO #1	70	70	55	70
	WT #5	0.678	1.245	0.778	0.609			WT #5	0.492	0.526	0.46	0.684			KO #2	70	70	70	70
	WT #6	0.839	0.704	0.865	0.763			WT #6	0.502	0.748	0.538	0.684			KO #3	70	70	65	70
	WT #7	0.676	0.67	0.71	0.662			WT #7	0.624	0.644	0.714	0.338			KO #4	70	70	70	70
	WT #8	0.508	0.776	0.741	0.704			WT #8	0.32	0.848	0.454	0.334			average	70	70	65	70
	WT #9	0.644	0.63	0.811	0.655			WT #9	0.55	0.684	0.44	0.284			SEM	0	0	4.08248	0
	WT #10	0.762	0.822	0.959	0.87			WT #10	0.75	0.8	0.64	0.548
	average	0.6863	0.6805	0.755	0.7469			average	0.5364	0.6344	0.527	0.4578				Protected ear
	SEM	0.0388641	0.103615	0.0638488	0.0686549			SEM	0.0378454	0.0691138	0.0395142	0.0587934			KO #1	50	35	20	70
															KO #2	35	20	20	45
	TNF-α knockout							TNF-α knockout							KO #3	50	35	25	70
		pre-noise exposure							pre-noise exposure						KO #4	45	30	25	60
	KO #1	0.265	0.276	0.442	0.461			KO #1							average	45	30	22.5	61.25
	KO #2	0.559	0.518	0.788	0.696			KO #2							SEM	4.08248	4.08248	1.66667	6.82113
	KO #3	0.564	0.436	0.685	0.695			KO #3	0.464	0.523	0.529	0.468
	KO #4	0.463	0.552	0.58	0.456			KO #4	0.644	0.56	0.528	0.531
	KO #5	0.355	0.403	1.14	1.007			KO #5	0.684	0.692	0.742	0.848
	KO #6	0.448	0.464	0.479	0.521			KO #6	0.578	0.528	0.659	0.782
	KO #7	0.393	0.547	0.699	0.631			KO #7	0.527	0.312	0.587	0.517
	KO #8	0.532	0.617	0.834	1.043			KO #8	0.31	0.35	0.392	0.36
	KO #9	0.465	0.513	0.543	0.696			KO #9	0.528	0.481	0.542	0.701
	KO #10	0.562	0.643	0.506	0.937			KO #10	0.619	0.533	0.56	0.55
	average	0.4606	0.4969	0.6696	0.7143			average	0.54425	0.497375	0.567375	0.594625
	SEM	0.0333182	0.0359054	0.0704811	0.0719686			SEM	0.04474	0.0454043	0.0387961	0.062885
		post-noise exposure							post-noise exposure
	KO #1	0.31	0.25	0.736	0.818			KO #1
	KO #2	0.674	0.637	0.793	0.96			KO #2
	KO #3	0.561	0.626	0.673	0.859			KO #3	0.53	0.389	0.33	0.331
	KO #4	0.375	0.368	0.69	0.616			KO #4	0.65	0.533	0.448	0.657
	KO #5	0.423	0.759	0.817	0.671			KO #5	0.598	0.559	0.566	0.474
	KO #6	0.458	0.676	0.815	0.821			KO #6	0.327	0.398	0.369	0.386
	KO #7	0.393	0.547	0.699	0.631			KO #7	0.648	0.506	0.709	0.567
	KO #8	0.668	0.767	0.673	1.031			KO #8	0.793	0.467	0.624	0.753
	KO #9	0.333	0.593	0.584	0.718			KO #9	0.449	0.418	0.506	0.554
	KO #10	0.395	0.533	0.469	0.626			KO #10	0.546	0.901	0.863	0.671
	average	0.459	0.5756	0.6949	0.7751			average	0.567625	0.521375	0.551875	0.549125
	SEM	0.0437716	0.0542864	0.0359998	0.0488213			SEM	0.0532261	0.0626441	0.0673787	0.0550011

## Sheet: Figure 4
Figure 4A		GAP detection						Figure 4B		PPI
		Wildtype								Wildtype
	TNF-α infusion		pre-infusion						TNF-α infusion		pre-infusion
		Frequency (kHz)	7	10	14	20				Frequency (kHz)	7	10	14	20
		WT #11	0.713	0.604	0.546	0.594				WT #11	0.787	0.782	0.427	0.49
		WT #12	0.502	0.438	0.727	0.597				WT #12	0.685	0.527	0.495	0.395
		WT #13	0.441	0.498	0.635	0.495				WT #13	0.811	0.462	0.496	0.594
		WT #14	0.661	0.584	0.547	0.499				WT #14	0.612	0.731	0.636	0.689
		WT #15	0.452	0.352	0.521	0.497				WT #15	0.73	0.456	0.548	0.31
		WT #16	0.444	0.287	0.615	0.645				WT #16	0.792	0.661	0.615	0.815
		WT #17	0.679	0.522	0.609	0.56				WT #17	0.792	0.62	0.471	0.535
		average	0.556	0.469286	0.6	0.555286				average	0.744143	0.605571	0.526857	0.546857
		SEM	0.0500844	0.0479796	0.028687	0.0244435				SEM	0.0298361	0.0525192	0.0312636	0.0700918
			post-infusion								post-infusion
		WT #11	0.655	0.588	0.695	0.75				WT #11	0.733	0.483	0.628	0.607
		WT #12	0.736	0.741	0.754	0.933				WT #12	0.605	0.582	0.455	0.294
		WT #13	0.4	0.517	0.743	0.911				WT #13	0.835	0.943	0.724	0.795
		WT #14	0.675	0.636	0.829	1.208				WT #14	0.642	0.578	0.631	0.658
		WT #15	0.308	0.303	0.507	0.603				WT #15	0.618	0.553	0.484	0.395
		WT #16	0.384	0.527	0.571	0.793				WT #16	0.702	0.818	0.711	0.656
		WT #17	0.673	0.729	0.382	0.871				WT #17	0.755	0.722	0.612	0.637
		average	0.547286	0.577286	0.640143	0.867				average	0.698571	0.668429	0.606429	0.577429
		SEM	0.0716751	0.0611867	0.0648427	0.0766395				SEM	0.0339287	0.0674919	0.0420904	0.0703242
		TNF-α knockout								TNF-α knockout
			pre-infusion								pre-infusion
		KO #11	0.393	0.399	0.379	0.236				KO #11	0.462	0.479	0.322	0.447
		KO #12	0.437	0.384	0.523	0.376				KO #12	0.914	0.809	0.81	0.911
		KO #13	0.178	0.411	0.393	0.352				KO #13	0.39	0.382	0.318	0.321
		KO #14	0.291	0.537	0.349	0.697				KO #14	0.568	0.51	0.431	0.498
		KO #15	0.373	0.418	0.469	0.309				KO #15	0.43	0.524	0.523	0.555
		KO #16	0.788	0.557	0.911	0.328				KO #16	0.834	0.82	0.673	0.671
		average	0.41	0.451	0.504	0.383				average	0.599667	0.587333	0.512833	0.567167
		SEM	0.0923593	0.0337722	0.0936389	0.0720322				SEM	0.0992813	0.0817702	0.088349	0.0914271
			post-infusion								post-infusion
		KO #11	0.367	0.511	0.477	0.422				KO #11	0.249	0.178	0.175	0.169
		KO #12	0.378	0.328	0.436	0.547				KO #12	0.681	0.812	0.761	0.759
		KO #13	0.52	0.539	0.555	0.765				KO #13	0.569	0.451	0.635	0.644
		KO #14	0.81	0.37	0.534	0.796				KO #14	0.49	0.52	0.455	0.454
		KO #15	0.395	0.418	0.619	0.428				KO #15	0.475	0.534	0.448	0.442
		KO #16	0.695	0.813	0.703	0.906				KO #16	0.522	0.706	0.51	0.598
		average	0.5275	0.4965	0.554	0.644				average	0.497667	0.5335	0.497333	0.511
		SEM	0.0833272	0.0781653	0.0432111	0.09203				SEM	0.0637807	0.0981198	0.0887147	0.0920296
		Wildtype								Wildtype
	Albumin infusion		pre-infusion						Albumin infusion		pre-infusion
		Frequency (kHz)	7	10	14	20				Frequency (kHz)	7	10	14	20
		WT #18	0.63	0.531	0.474	0.439				WT #18	0.669	0.622	0.561	0.501
		WT #19	0.518	0.453	0.575	0.442				WT #19	0.615	0.603	0.473	0.57
		WT #20	0.303	0.324	0.456	0.461				WT #20	0.534	0.58	0.486	0.589
		WT #21	0.509	0.495	0.464	0.443				WT #21	0.606	0.601	0.506	0.553
		WT #22	0.601	0.477	0.547	0.46				WT #22	0.585	0.595	0.488	0.57
		average	0.5122	0.456	0.5032	0.449				average	0.6018	0.6002	0.5028	0.5566
		SEM	0.064017	0.0395443	0.027031	0.0053033				SEM	0.0244781	0.00757793	0.0172967	0.0167951
			post-infusion								post-infusion
		WT #18	0.312	0.481	0.526	0.64				WT #18	0.434	0.406	0.343	0.442
		WT #19	0.507	0.478	0.464	0.502				WT #19	0.593	0.511	0.487	0.53
		WT #20	0.35	0.286	0.353	0.261				WT #20	0.635	0.542	0.717	0.748
		WT #21	0.507	0.549	0.571	0.666				WT #21	0.554	0.486	0.515	0.573
		WT #22	0.806	0.45	0.529	0.461				WT #22	0.594	0.513	0.573	0.617
		average	0.4964	0.4488	0.4886	0.506				average	0.562	0.4916	0.527	0.582
		SEM	0.0973117	0.049012	0.0424361	0.0812488				SEM	0.0385373	0.0259003	0.0679228	0.0565498
		TNF-α knockout								TNF-α knockout
			pre-infusion								pre-infusion
		KO #17	0.392	0.391	0.504	0.477				KO #17	0.43	0.565	0.476	0.642
		KO #18	0.305	0.365	0.383	0.252				KO #18	0.47	0.575	0.592	0.482
		KO #19	0.592	0.493	0.663	0.41				KO #19	0.716	0.678	0.694	0.668
		KO #20	0.595	0.72	0.608	0.728				KO #20	0.839	0.78	1.192	0.675
		KO #21	0.604	0.467	0.743	0.596				KO #21	0.568	0.669	0.643	0.529
		average	0.4976	0.4872	0.5802	0.4926				average	0.6046	0.6534	0.7194	0.5992
		SEM	0.0698056	0.0701894	0.0701903	0.0905052				SEM	0.085621	0.0439013	0.138137	0.0439991
			post-infusion								post-infusion
		KO #17	0.307	0.493	0.481	0.503				KO #17	0.415	0.42	0.301	0.385
		KO #18	0.529	0.565	0.648	0.527				KO #18	0.279	0.293	0.401	0.325
		KO #19	0.47	0.543	0.696	0.693				KO #19	0.69	0.739	0.862	0.865
		KO #20	0.81	0.684	0.331	0.511				KO #20	0.471	0.455	0.776	0.449
		KO #21	0.507	0.671	0.406	0.276				KO #21	0.953	0.993	0.634	0.721
		average	0.5246	0.5912	0.5124	0.502				average	0.5616	0.58	0.5948	0.549
		SEM	0.0908684	0.0415578	0.0779861	0.0742731				SEM	0.132109	0.141298	0.119803	0.116327

## Sheet: Figure 5A
Figure 5A
Tissue	GOI-TNF-a	HKG-18S	ΔCt	Average	ΔΔCt	2(-ΔΔCt)	Mean	Average	n	S.E.		Mean
Cont_11_A1L	34.4584	13.0702	21.0148	20.2312	0.783642	0.580899	0.98169	1.13296	7	0.166129	Control	1.13296
Cont_12_A1L	33.2075	12.7382	19.7639		-0.467261	1.38248					PLX_naive	0.507179
Cont_21_A1L	34.0585	13.2514	20.6149		0.383727	0.766455	0.981431				PLX_NIHL_12hr Left	0.700553
Cont_22_A1L	33.416	12.9721	19.9725		-0.258707	1.19641					PLX_NIHL_12hr Right	0.710347
Cont_31_A1L	34.0701	13.3507	20.6265		0.39537	0.760294	0.760294
Cont_32_A1L	34.0701	13.3295	20.6265		0.39537	0.760294
Cont_41_A1L	32.1059	14.5357	18.6623		-1.56882	2.96661	1.87924					SE
Cont_42_A1L	34.0114	14.3008	20.5678		0.336675	0.791864					Cont	0.166129
Cont_11_A1R	32.1637	12.8933	19.3181	20.2688	-0.950702	1.93281	1.63043				PLX_naive	0.0581435
Cont_12_A1R	32.7051	12.507	19.8595		-0.409315	1.32805					PLX_NIHL_12hr Left	0.239686
Cont_21_A1R	32.8972	13.3118	20.0517		-0.217174	1.16245	0.783518				PLX_NIHL_12hr Right	0.230733
Cont_22_A1R	34.4199	13.3118	21.5743		1.3055	0.404581
Cont_31_A1R	33.1158	12.2308	20.2703		0.00140203	0.999029	0.914091
Cont_32_A1R	33.3847	12.8183	20.5391		0.270289	0.829154
PLX_controlL1		13.3444		21.2624			0.494586	0.507179	4	0.0581435
PLX_controlL2	34.63	13.3831	21.2469		1.01571	0.494586
PLX_controlL3	34.3676	13.1186	21.2491		1.0179	0.493834	0.486723
PLX_controlL4	34.12	12.8288	21.2912		1.06006	0.479611
PLX_controlR1	34.1236	13.0885	20.7906	21.2572	0.521702	0.69655	0.644746
PLX_controlR2	34.356	13.1185	21.0229		0.754036	0.592943
PLX_controlR3	34.6637	13.5316	21.3306		1.06176	0.479047	0.40266
PLX_controlR4	35.2178	13.5938	21.8847		1.61585	0.326273
PLX_NIHL_12h_L1	32.4386	13.085	19.3777	21.0924	-0.853447	1.80681	1.2822	0.700553	4	0.239686
PLX_NIHL_12h_L1	33.6925	13.1849	20.6317		0.400507	0.757592
PLX_NIHL_12h_L2	35.3568	12.9199	22.2959		2.06478	0.239023	0.242738
PLX_NIHL_12h_L2	35.3126	12.7273	22.2518		2.02061	0.246454
PLX_NIHL_12h_L3	33.6862	13.4364	20.6253		0.394146	0.760939	0.897302
PLX_NIHL_12h_L3	33.2443	13.4469	20.1834		-0.0477683	1.03366
PLX_NIHL_12h_L4	35.1649	12.8285	22.104		1.87285	0.273034	0.379971
PLX_NIHL_12h_L4	34.3303	12.8579	21.2694		1.03828	0.486907
PLX_NIHL_12h_R1	33.42	13.0808	20.17	21.085	-0.0988306	1.07091	0.812946	0.710347	4	0.230733
PLX_NIHL_12h_R1	34.3683	13.2144	21.1183		0.849474	0.554987
PLX_NIHL_12h_R2	34.2267	13.2587	20.9767		0.70785	0.612232	0.448399
PLX_NIHL_12h_R2	35.332	13.3697	22.082		1.81316	0.284567
PLX_NIHL_12h_R3	33.8286	13.3915	20.5786		0.309739	0.806788	1.313
PLX_NIHL_12h_R3	32.6555	13.1499	19.4055		-0.863316	1.81922
PLX_NIHL_12h_R4	35.3818	13.1174	22.1318		1.86291	0.274922	0.267042
PLX_NIHL_12h_R4	35.4669	13.4176	22.2169		1.94807	0.259163

## Sheet: Figure 5B-C
Figure 5B		GAP detection							Figure 5C		PPI
			Naïve									Naïve
		Frequency (kHz)	7	10	14	20					Frequency (kHz)	7	10	14	20
		PLX #1	0.763	0.45	0.686	0.677					PLX #1	0.724	0.488	0.55	0.526
		PLX #2	0.526	0.47	0.576	0.431					PLX #2	0.699	0.478	0.361	0.424
		PLX #3	0.967	0.8105	0.663	0.634					PLX #3	0.707	0.596	0.517	0.451
		PLX #4	0.675	0.341	0.435	0.325					PLX #4	0.785	0.562	0.412	0.357
		PLX #5	0.552	0.487	0.484	0.606					PLX #5	0.457	0.558	0.415	0.45
		PLX #6	0.851	0.7065	0.742	0.882					PLX #6	1.23	1.0065	0.978	0.903
		average	0.722583	0.544167	0.598083	0.592833					average	0.767333	0.614917	0.539	0.518833
		SEM	0.0769381	0.0790439	0.0539538	0.0873251					SEM	0.113263	0.0881915	0.101255	0.0876915
			PLX									PLX
		PLX #1	0.681	0.299	0.393	0.518					PLX #1	0.426	0.345	0.241	0.311
		PLX #2	0.26	0.224	0.416	0.466					PLX #2	0.556	0.462	0.53	0.473
		PLX #3	0.604	0.299	0.596	0.366					PLX #3	0.542	0.385	0.552	0.388
		PLX #4	0.276	0.209	0.342	0.168					PLX #4	0.358	0.307	0.263	0.292
		PLX #5	0.379	0.449	0.385	0.313					PLX #5	0.702	0.563	0.549	0.644
		PLX #6	0.469	0.509	0.504	0.368					PLX #6	0.768	0.887	0.577	0.476
		average	0.444833	0.3315	0.439333	0.3665					average	0.558667	0.4915	0.452	0.430667
		SEM	0.0771219	0.0544013	0.0418776	0.0548159					SEM	0.070005	0.0957596	0.0696735	0.0582159
			PLX/post-noise									PLX/post-noise
		PLX #1	0.348	0.403	0.321	0.267					PLX #1	0.678	0.617	0.333	0.527
		PLX #2	0.561	0.341	0.356	0.457					PLX #2	1.221	0.632	0.819	0.982
		PLX #3	0.388	0.339	0.566	0.305					PLX #3	0.403	0.637	0.499	0.58
		PLX #4	0.49	0.41	0.548	0.544					PLX #4	0.596	0.547	0.635	0.699
		PLX #5	0.267	0.586	0.457	0.41					PLX #5	0.549	0.549	0.567	0.493
		PLX #6	0.491	0.483	0.433	0.581					PLX #6	0.659	0.892	0.58	0.573
		average	0.424167	0.427	0.446833	0.427333					average	0.684333	0.645667	0.572167	0.642333
		SEM	0.0487175	0.0421531	0.0441882	0.0562414					SEM	0.125532	0.0568659	0.071419	0.0807166
			Post-noise/PLX washout									Post-noise/PLX washout
		PLX #1	0.176	0.227	0.325	0.268					PLX #1	0.687	0.737	0.542	0.517
		PLX #2	0.723	0.629	0.491	0.805					PLX #2	0.67	0.947	0.783	0.884
		PLX #3	0.774	0.436	0.79	0.489					PLX #3	0.397	0.49	0.508	0.549
		PLX #4	0.777	0.679	0.644	0.752					PLX #4	0.413	0.374	0.445	0.464
		PLX #5	0.496	0.702	0.597	0.485					PLX #5	0.933	0.756	0.674	0.554
		PLX #6	0.492	0.521	0.363	0.303					PLX #6	0.621	0.737	0.693	0.358
		average	0.573	0.532333	0.535	0.517					average	0.620167	0.6735	0.6075	0.554333
		SEM	0.104808	0.0805678	0.0790873	0.0995538					SEM	0.0888902	0.0923137	0.0576644	0.0791983

## Sheet: Figure 6A & C
Figure 6A
Tissue	GOI-TNF-a	HKG-18S	ΔCt	Average	ΔΔCt	2(-ΔΔCt)	Mean	Average	n	S.E.		Mean
Cont_11	34.4584	13.0702	21.0148	20.2312	0.783642	0.580899	0.98169	1.13296	7	0.166129	Cont	1.13296
Cont_11	33.2075	12.7382	19.7639		-0.467261	1.38248					HL_10d	2.43262
Cont_21	34.0585	13.2514	20.6149		0.383727	0.766455	0.981431				HL_dTT_10d	1.14758
Cont_21	33.416	12.9721	19.9725		-0.258707	1.19641
Cont_31	34.0701	13.3507	20.6265		0.39537	0.760294	0.760294					STD
Cont_31	34.0701	13.3295	20.6265		0.39537	0.760294					Cont	0.166129
Cont_41	32.1059	14.5357	18.6623		-1.56882	2.96661	1.87924				HL_10d	0.435776
Cont_41	34.0114	14.3008	20.5678		0.336675	0.791864					HL_dTT_10d	0.249349
Cont_12	32.1637	12.8933	19.3181	20.2688	-0.950702	1.93281	1.63043
Cont_12	32.7051	12.507	19.8595		-0.409315	1.32805
Cont_22	32.8972	13.3118	20.0517		-0.217174	1.16245	0.783518
Cont_22	34.4199	13.3118	21.5743		1.3055	0.404581
Cont_32	33.1158	12.2308	20.2703		0.00140203	0.999029	0.914091
Cont_32	33.3847	12.8183	20.5391		0.270289	0.829154
10d_NIHL_11	32.8626	14.7159	18.1466	18.1466	-2.1222	4.35357	4.35357	2.43262	6	0.435776
10d_NIHL_11		15.0583
10d_NIHL_21	34.4525	15.2428	19.2097		-1.05915	2.08371	2.26631
10d_NIHL_21	33.3028	14.3261	18.9767		-1.29215	2.44892
10d_NIHL_12	33.7525	15.3389	18.3665	18.7727	-1.90231	3.73812	2.93338
10d_NIHL_12	34.5649	15.7529	19.1789		-1.08993	2.12864
10d_NIHL_22	35.4859	15.6995	20.1	19.6509	-0.168863	1.12417	1.6097
10d_NIHL_22	34.5877	15.6029	19.2017		-1.06711	2.09524
10d_NIHL_32	34.2211	15.4636	18.8352	20.0427	-1.43365	2.70129	1.60388
10d_NIHL_32	36.6362	15.5265	21.2503		0.981431	0.506477
10d_NIHL_42	34.9913	14.5152	19.6054	19.411	-0.663478	1.5839	1.82885
10d_NIHL_42	34.6025	15.188	19.2166		-1.05228	2.0738
HL_dTT_10d1	35.9783	12.5629	21.0738	20.2639	0.842651	0.557618	0.963794	1.14758	4	0.249349
HL_dTT_10d1		12.4803
HL_dTT_10d1	36.0751	16.0926	21.1706		0.939482	0.52142
HL_dTT_10d1	34.2778	16.6799	19.3733		-0.857857	1.81234
HL_dTT_10d2	34.1673	12.7738	19.2628		-0.968324	1.95657	0.967572
HL_dTT_10d2
HL_dTT_10d2	36.6289	16.4274	21.7244		1.49326	0.35521
HL_dTT_10d2	35.8945	16.4542	20.9901		0.758918	0.590939
HL_dTT_10d3	35.9287	12.9891	21.0243		0.793109	0.577099	1.88343
HL_dTT_10d3	34.0273	13.003	19.1229		-1.10829	2.15591
HL_dTT_10d3	33.7187	16.1294	18.8143		-1.41689	2.67009
HL_dTT_10d3	34.0443	16.2657	19.1399		-1.09128	2.13063
HL_dTT_10d4	36.2791		21.3746		1.14343	0.452682	0.775505
HL_dTT_10d4	35.0003		20.0959		-0.135309	1.09833
HL_dTT_10d4		15.7835
HL_dTT_10d4		16.1163
Figure 6C
Mouse ID	Charater	Cell size (pixels)	Average of cell size	Cell body size (pixels)	Average of Cell body	Mean	Cell number	SE	Size dendritic processes (pixels)	Average of size dendritic processes (pixels)	Mean	Cell number	SE	Cell body to cell size ratio (%)	Average of B/S	Mean	Cell number	SE	Cell body to cell size ratio %	Left	Right
Mouse11_Left	normal cont	21.689	17.5252	3.054	3.89975	3.53692	12	0.371831	18.635	13.6255	10.5372	12	1.07459	14.0809	23.4955	25.8572	12	2.26758	Control	25.8572	28.6949
Mouse12_Left		15.673		4.724					10.949					30.141					NIHL_5d	40.9116	47.0475
Mouse21_Left		19.411		3.794					15.617					19.5456					DTT_5d	25.6831	29.0535
Mouse22_Left		13.328		4.027					9.301					30.2146
Mouse31_Left	normal cont	19.135	14.242	6.72	3.94775				12.415	10.2943				35.1189	27.4085
Mouse32_Left		15.458		3.017					12.441					19.5174					STD	Left	Right
Mouse41_Left		10.677		3.97					6.707					37.1827					Control	2.26758	2.14588
Mouse42_Left		11.698		2.084					9.614					17.815					NIHL_5d	2.03066	3.10958
																			DTT_5d	0.881064	0.959573
Mouse51_Left	normal contr	10.568	10.455	2.181	2.76325				8.387	7.69175				20.6378	26.6676
Mouse52_Left		10.69		3.592					7.098					33.6015
Mouse61_Left		9.242		2.914					6.328					31.53
Mouse62_Left		11.32		2.366					8.954					20.9011
Mouse11_Right	normal cont	8.143	13.616	3.256	3.846	3.10217	12	0.269198	4.887	9.77	8.19158	12	0.99558	39.9853	29.7405	28.6949	12	2.14588
Mouse12_Right		15.175		3.242					11.933					21.3641
Mouse21_Right		11.973		3.592					8.381					30.0008
Mouse22_Right		19.173		5.294					13.879					27.6117
Mouse31_Right	normal cont	9.873	12.1657	3.549	2.95067				6.324	8.039				35.9465	27.7331
Mouse32_Right		8.48		1.658					6.822					19.5519
Mouse41_Right		18.144		3.645					14.499					20.0893
Mouse42_Right		6.977		2.466					4.511					35.3447
Mouse51_Right	normal cont	9.406	10.055	2.001	2.543				7.405	6.76575				21.2737	28.611
Mouse52_Right		10.123		2.624					7.499					25.9212
Mouse61_Right		10.636		3.004					7.632					28.2437
Mouse62_Right		7.422		2.895					4.527					39.0057
Mouse_NIHL_5d_11_Left	5d_NIHL	19.24	13.6327	7.729	6.012	5.45025	12	0.609983	11.511	7.35075	8.20983	12	1.09138	40.1715	43.1606	40.9116	12	2.03066
Mouse_NIHL_5d_12_Left		14.963		6.971					7.992					46.5883
Mouse_NIHL_5d_13_Left		6.695		3.336					3.359					49.8282
Mouse_NIHL_5d_14_Left		10.229		3.688					6.541					36.0544
Mouse_NIHL_5d_21_Left	5d_NIHL	15.285	19.0807	5.598	6.58133				9.687	11.356				36.6241	36.2313
Mouse_NIHL_5d_22_Left		20.708		6.385					14.323					30.8335
Mouse_NIHL_5d_23_Left		21.249		7.761					13.488					36.5241
Mouse_NIHL_5d_24_Left		13.421		5.495					7.926					40.9433
Mouse_NIHL_5d_31_Left	5d_NIHL	15.701	12.572	6.692	5.382				9.009	5.92275				42.6215	43.3429
Mouse_NIHL_5d_32_Left		15.681		7.488					8.193					47.7521
Mouse_NIHL_5d_33_Left		6.334		1.966					4.368					31.0388
Mouse_NIHL_5d_34_Left		4.415		2.294					2.121					51.9592
Mouse_NIHL_5d_11_Right	5d_NIHL	12.228	12.5783	4.888	4.68333	5.41881	16	0.464712	7.34	8.23875	6.44012	16	0.710849	39.9738	37.3687	47.0475	16	3.10958
Mouse_NIHL_5d_12_Right		11.096		3.894					7.202					35.0937
Mouse_NIHL_5d_13_Right		14.411		5.268					9.143					36.5554
Mouse_NIHL_5d_14_Right		14.916		5.646					9.27					37.852
Mouse_NIHL_5d_21_Right	5d_NIHL	9.785	15.8207	3.321	6.56067				6.464	7.8915				33.9397	40.3777
Mouse_NIHL_5d_22_Right		15.704		7.534					8.17					47.975
Mouse_NIHL_5d_23_Right		21.973		8.827					13.146					40.172
Mouse_NIHL_5d_24_Right		6.25		2.464					3.786					39.424
Mouse_NIHL_5d_31_Right	5d_NIHL	13.334	10.6103	7.898	5.26767				5.436	4.747				59.232	53.4492
Mouse_NIHL_5d_32_Right		11.639		4.558					7.081					39.1614
Mouse_NIHL_5d_33_Right		6.858		3.347					3.511					48.8043
Mouse_NIHL_5d_34_Right		8.862		5.902					2.96					66.599
Mouse_NIHL_5d_41_Right	5d_NIHL	11.179	12.3717	4.587	6.28867				6.592	4.88325				41.0323	56.9944
Mouse_NIHL_5d_42_Right		13.745		7.697					6.048					55.9985
Mouse_NIHL_5d_43_Right		12.191		6.582					5.609					53.9906
Mouse_NIHL_5d_44_Right		5.572		4.288					1.284					76.9562
Mouse_NIHL_dTT_5d_11_Left	5d_DTT	11.051	11.1355	3.099	3.121	3.06	24	0.141608	7.952	8.0145	8.94904	24	0.405791	28.0427	28.1005	25.6831	24	0.881064
Mouse_NIHL_dTT_5d_12_Left		11.314		2.683					8.631					23.714
Mouse_NIHL_dTT_5d_13_Left		10.198		3.222					6.976					31.5944
Mouse_NIHL_dTT_5d_14_Left		11.979		3.48					8.499					29.0508
Mouse_NIHL_dTT_5d_21_Left	5d_DTT	12.235	10.4977	2.254	2.742				9.981	7.75575				18.4226	26.6209
Mouse_NIHL_dTT_5d_22_Left		11.314		3.228					8.086					28.531
Mouse_NIHL_dTT_5d_23_Left		9.651		2.836					6.815					29.3856
Mouse_NIHL_dTT_5d_24_Left		8.791		2.65					6.141					30.1445
Mouse_NIHL_dTT_5d_31_Left	5d_DTT	15.814	14.6802	3.419	3.8615				12.395	10.8187				21.6201	26.4901
Mouse_NIHL_dTT_5d_32_Left		14.318		3.993					10.325					27.888
Mouse_NIHL_dTT_5d_33_Left		14.815		3.675					11.14					24.8059
Mouse_NIHL_dTT_5d_34_Left		13.774		4.359					9.415					31.6466
Mouse_NIHL_dTT_5d_41_Left	5d_DTT	10.635	11.2172	2.77	2.7325				7.865	8.48475				26.0461	24.549
Mouse_NIHL_dTT_5d_42_Left		13.892		3.063					10.829					22.0487
Mouse_NIHL_dTT_5d_43_Left		10.128		2.396					7.732					23.6572
Mouse_NIHL_dTT_5d_44_Left		10.214		2.701					7.513					26.4441
Mouse_NIHL_dTT_5d_51_Left	5d_DTT	15.863	11.2195	3.498	2.4505				12.365	8.769				22.0513	22.0083
Mouse_NIHL_dTT_5d_52_Left		11.981		2.221					9.76					18.5377
Mouse_NIHL_dTT_5d_53_Left		7.831		1.617					6.214					20.6487
Mouse_NIHL_dTT_5d_54_Left		9.203		2.466					6.737					26.7956
Mouse_NIHL_dTT_5d_61_Left	5d_DTT	15.784	13.304	2.783	3.4525				13.001	9.8515				17.6318	26.33
Mouse_NIHL_dTT_5d_62_Left		10.195		2.797					7.398					27.435
Mouse_NIHL_dTT_5d_63_Left		12.795		3.665					9.13					28.644
Mouse_NIHL_dTT_5d_64_Left		14.442		4.565					9.877					31.6092
Mouse_NIHL_dTT_5d_11_Right	5d_DTT	9.522	12.0745	2.465	3.39975	3.14663	24	0.169454	7.057	8.67475	7.98258	24	0.558805	25.8874	28.4211	29.0535	24	0.959573
Mouse_NIHL_dTT_5d_12_Right		16.658		4.158					12.5					24.961
Mouse_NIHL_dTT_5d_13_Right		11.383		4.05					7.333					35.5794
Mouse_NIHL_dTT_5d_14_Right		10.735		2.926					7.809					27.2566
Mouse_NIHL_dTT_5d_21_Right	5d_DTT	15.522	12.7785	4.8	3.39025				10.722	9.38825				30.9239	27.5901
Mouse_NIHL_dTT_5d_22_Right		17.07		3.065					14.005					17.9555
Mouse_NIHL_dTT_5d_23_Right		9.737		3.016					6.721					30.9746
Mouse_NIHL_dTT_5d_24_Right		8.785		2.68					6.105					30.5065
Mouse_NIHL_dTT_5d_31_Right	5d_DTT	7.419	11.5917	2.294	3.51025				5.125	8.0815				30.9206	30.7464
Mouse_NIHL_dTT_5d_32_Right		17.625		4.85					12.775					27.5177
Mouse_NIHL_dTT_5d_33_Right		11.438		3.804					7.634					33.2576
Mouse_NIHL_dTT_5d_34_Right		9.885		3.093					6.792					31.2898
Mouse_NIHL_dTT_5d_41_Right	5d_DTT	10.783	12.0182	2.833	2.94175				7.95	9.0765				26.2728	24.3148
Mouse_NIHL_dTT_5d_42_Right		13.892		3.872					10.02					27.8722
Mouse_NIHL_dTT_5d_43_Right		12.949		2.885					10.064					22.2797
Mouse_NIHL_dTT_5d_44_Right		10.449		2.177					8.272					20.8345
Mouse_NIHL_dTT_5d_51_Right	5d_DTT	4.086	9.27375	1.507	2.827				2.579	6.44675				36.882	31.7428
Mouse_NIHL_dTT_5d_52_Right		8.951		2.913					6.038					32.5438
Mouse_NIHL_dTT_5d_53_Right		15.12		4.267					10.853					28.2209
Mouse_NIHL_dTT_5d_54_Right		8.938		2.621					6.317					29.3242
Mouse_NIHL_dTT_5d_61_Right	5d_DTT	7.19	9.0385	2.671	2.81075				4.519	6.22775				37.1488	31.5055
Mouse_NIHL_dTT_5d_62_Right		9.322		2.985					6.337					32.021
Mouse_NIHL_dTT_5d_63_Right		9.972		2.952					7.02					29.6029
Mouse_NIHL_dTT_5d_64_Right		9.67		2.635					7.035					27.2492

[truncated: 4 more sheets: Figure 7A-D, Figure 7E-F, Figure 8D&E, F&G, Figure 9A, B]
